# Supplementary material for: Clinical Impact of Germline Multigene Sequencing in Pediatric Cohorts with a Wide Spectrum of Neoplasms
Source: Int J Mol Sci. 2026 Jul 18;27(14):6395. doi: 10.3390/ijms27146395 (PMC13410190; doi:10.3390/ijms27146395)
Supplement: Supplementary file 1 [file ijms-27-06395-s001.zip]

Archive with 9 entries (8 files):
- ijms-4377847-supplementary/
- ijms-4377847-supplementary/Table S1. Clinical characteristics.xlsx
- ijms-4377847-supplementary/Table S10.pdf
- ijms-4377847-supplementary/Table S2. Jongmans_MIPOGG criteria.pdf
- ijms-4377847-supplementary/Table S3. PLP variants and cancer risk with ACMG.xlsx
- ijms-4377847-supplementary/Table S4. Patients with clinically significant variants in more than one gene.docx.pdf
- ijms-4377847-supplementary/Table S5. Distribution of pathogenic genotypes among different tumor types.pdf
- ijms-4377847-supplementary/Table S9. Regression Analysis Report.pdf
- ijms-4377847-supplementary/Tables S6, S7, S8.pdf
