# Supplementary material for: Clinical Impact of Germline Multigene Sequencing in Pediatric Cohorts with a Wide Spectrum of Neoplasms
Source: Int J Mol Sci. 2026 Jul 18;27(14):6395. doi: 10.3390/ijms27146395 (PMC13410190; doi:10.3390/ijms27146395)
Supplement: Supplementary file 1 [file ijms-27-06395-s001.zip › ijms-4377847-supplementary/Table S1. Clinical characteristics.xlsx]

## Sheet: База
	Sample ID	Cohort	Panel	Sex	Age of diagnosis	Tumor type	Genetic	Classification	Histology	Jongmans	Total score	I. Family history	II. Rare or "high risk tumor"	III. Multiple primary tumors or bilateral and multifocal tumor	IV. Phenotypic anomalies	V. Toxity
1	R305	RC	CES	F	4	M	no mut	CNS	Medulloblastoma	No	0	0	0	0	0	ND
2	R326	RC	CES	M	14	M	no mut	CNS	Pilocytic astrocytoma	No	0	0	0	0	0	ND
3	R333	RC	CES	M	2	M	no mut	CNS	Ependymoma	No	0	0	0	0	0	ND
4	R348	RC	CES	F	8	M	no mut	CNS	Medulloblastoma	No	0	0	0	0	0	ND
5	R360	RC	CES	M	15	M	no mut	CNS	Pilocytic astrocytoma	No	0	0	0	0	0	ND
6	R364	RC	CES	M	10	M	no mut	CNS	Medulloblastoma	No	0	0	0	0	0	ND
7	R368	RC	CES	M	2	M	no mut	CNS	Astrocytoma	No	0	0	0	0	0	ND
8	R376	RC	CES	F	1	M	no mut	CNS	Ependymoma	No	0	0	0	0	0	ND
29	R685	RC	CES	F	6	M	NF2	CNS	Miltiple CNS tumors, meningioma	Yes	2	0	0	1	1	ND
10	R459	RC	CES	M	1	M	no mut	CNS	Ganglioglioma	No	0	0	0	0	0	ND
11	R478	RC	CES	M	6	M	CHEK2	CNS	Medulloblastoma	No	0	0	0	0	0	ND
143	P708	PC	Panel	F	10	M	NF1	Peripheral nerve sheath tumors	Multiple neurofibromas	Yes	2	0	0	1	1	ND
150	P1168	PC	Panel	M	7	M	DDX41	CNS	Medulloblastoma and miopherycytoma	Yes	1	0	0	1	0	ND
14	R203	RC	CES	F	9	M	no mut	CNS	Medulloblastoma	No	0	0	0	0	0	ND
15	R293	RC	CES	M	14	M	no mut	CNS	Germ cell tumor (immature teratoma of pineal region)	No	0	0	0	0	0	ND
198	R691	RC	CES	M	1, 10	M, M	TP53	Bone tumor, soft-tissue tumor	Rhadomyosarcoma, osteosarcoma	Yes	1	0	0	1	0	ND
222	R1025	RC	CES	F	4, 17	M, M	no mut	Leukemia, Bone tumors	Acute lymphoblastic leukemia, osteosarcoma	Yes	1	0	0	1	0	ND
18	R238	RC	CES	M	9	M	no mut	CNS	Papillary craniopharingioma of sellar region	No	0	0	0	0	0	ND
307	P728	PC	Panel	M	1	M, M	TP53	Soft-tissue sarcomas	Rhabdomyosarcoma, osteosarcoma	Yes	1	Healthy mutation carrier	0	1	0	ND
432	P495	PC	CES	M	11	M, M	EXT1	Osteochondroma, Ewing sarcoma	Osteochondroma, Ewing sarcoma	Yes	1	0	0	1	0	ND
21	R332	RC	CES	M	6	M	no mut	CNS	Pilocytic astrocytoma	No	0	0	0	0	0	ND
488	P316	PC	Panel	F	17	M, M	CHEK2	Thyroid carcinoma, soft tissue tumor	Papillary thyroid carcinoma, malignant spindle cell neoplasm	Yes	1	0	0	1	0	ND
23	R427	RC	CES	M	8	M	no mut	CNS	Meningioma	No	0	0	0	0	0	ND
24	R453	RC	CES	F	11	M	no mut	CNS	Medulloblastoma	No	0	0	0	0	0	ND
537	P1049	PC	Panel	F	2, 14	M, M	RAD51C	Thyroid carcinoma, neuroblastoma	Neuroblastoma, follicular thyroid carcinoma	Yes	2	1	0	1	0	ND
563	P3	PC	CES	F	5, 13, 15	M, M, M	PMS2	Astrocytoma, colon carcinoma, rectal carcinoma	Astrocytoma, colon carcinoma, rectal carcinoma	Yes	3	0	1	1	1	ND
564	P7	PC	CES	F	2, 15	M, M	no mut	Rhabdomyosarcoma, follicular thyroid adenoma	Rhabdomyosarcoma, follicilar thyroid adenoma	Yes	1	0	0	1	0	ND
565	P12	PC	CES	F	1, 13	M, M	no mut	Retinoblastoma, papillary thyroid carcinoma	Retinoblastoma, papillary thyroid carcinoma	Yes	2	0	1	1	0	ND
566	P28	PC	CES	F	2, 6	M, M, M	no mut	Papillary thyroid carcinoma, nephroblastoma, neuroblastoma	Papillary thyroid carcinoma, nephroblastoma, neuroblastoma	Yes	1	0	0	1	0	ND
567	P31	PC	CES	F	14, 15	M, M	no mut	Nasopharyngeal cancer, melanoma	Nasopharyngeal cancer, melanoma	Yes	2	0	1	1	0	ND
31	R713	RC	CES	F	7	M	no mut	CNS	Pilocytic astrocytoma	No	0	0	0	0	0	ND
32	R645	RC	CES	F	7	M	MUTYH (het)	CNS	Pilocytic astrocytoma	No	0	0	0	0	0	ND
33	R730	RC	CES	M	6	M	no mut	CNS	Pilocytic astrocytoma	No	0	0	0	0	0	ND
568	P37	PC	CES	F	1, 9	M, M	no mut	Synovial sarcoma, osteosarcoma	Synovial sarcoma, osteosarcoma	Yes	1	0	0	1	0	ND
569	P41	PC	CES	M	2, 13	M, M	no mut	Rhabdomyosarcoma, osteosarcoma	Rhabdomyosarcoma, osteosarcoma	Yes	2	0	0	1	1	ND
36	R789	RC	CES	M	3	M	no mut	CNS	Embryonal tumor, NOS	No	0	0	0	0	0	ND
37	R804	RC	CES	M	11	M	no mut	CNS	Glioma	No	0	0	0	0	0	ND
38	P131	PC	CES	M	12	M	no mut	CNS	Medulloblastoma	No	0	0	0	0	0	ND
39	P120	PC	CES	M	11	M	no mut	CNS	Medulloblastoma	No	0	0	0	0	0	ND
40	P58	PC	CES	F	13	M	no mut	CNS	Medulloblastoma	No	0	0	0	0	0	ND
41	R370	RC	CES	F	6	M	no mut	CNS	Pilocytic astrocytoma	No	0	0	0	0	0	ND
570	P42	PC	CES	F	2, 14	M, M	TP53	Osteosarcoma, nephroblastoma	Nephroblastoma, osteosarcoma	Yes	2	1	0	1	0	ND
571	P59	PC	CES	F	17	M, M	no mut	Nasopharyngeal cancer, papillary thyroid carcinoma	Nasopharyngeal cancer, thyroid carcinoma (papillar)	Yes	1	0	0	1	0	ND
44	R737	RC	CES	F	3	M	no mut	CNS	Pilocytic astrocytoma	No	0	0	0	0	0	ND
45	R796	RC	Panel	F	9	M	no mut	CNS	Pilocytic astrocytoma	No	0	0	0	0	0	ND
46	R806	RC	Panel	F	12	M	no mut	CNS	Medulloblastoma	No	0	0	0	0	0	ND
47	R808	RC	Panel	M	6	M	no mut	CNS	Pilocytic astrocytoma	No	0	0	0	0	0	ND
48	R821	RC	Panel	M	5	M	no mut	CNS	Pilocytic astrocytoma	No	0	0	0	0	0	ND
572	P62	PC	CES	F	0, 16	M, M	TP53	Rhabdomyosarcoma, hepatic tumor	Rhabdomyosarcoma, hepatocellular carcinoma	Yes	1	0	0	1	0	ND
50	R826	RC	Panel	F	4	M	no mut	CNS	Medulloblastoma	No	0	0	0	0	0	ND
51	R827	RC	Panel	F	9	M	no mut	CNS	Glioma	No	0	0	0	0	0	ND
52	R844	RC	Panel	F	0	M	no mut	CNS	Chorioid plexus papilloma	No	0	0	0	0	0	ND
53	R854	RC	Panel	F	11	M	no mut	CNS	Pleiomorphic xanthoastrocytoma	No	0	0	0	0	0	ND
573	P124	PC	CES	F	15	M, M	no mut	Papillary thyroid carcinoma, others	Papillary thyroid carcinoma, leiomyoma of uterus	Yes	1	0	0	1	0	ND
55	R860	RC	Panel	M	6	M	no mut	CNS	Pilocytic astrocytoma	No	0	0	0	0	0	ND
56	R862	RC	Panel	F	12	M	no mut	CNS	Mixed germ cell tumor	No	0	0	0	0	0	ND
57	R863	RC	Panel	F	7	M	no mut	CNS	Medulloblastoma	No	0	0	0	0	0	ND
58	R865	RC	Panel	F	7	M	no mut	CNS	Medulloblastoma	No	0	0	0	0	0	ND
59	R869	RC	Panel	F	7	M	no mut	CNS	Astrocytoma	No	0	0	0	0	0	ND
574	P800	PC	Panel	M	13, 17	M, M	no mut	Soft-tissue sarcoma, osteosarcoma	Spindle cell sarcoma, osteosarcoma	Yes	1	0	0	1	0	ND
61	R874	RC	Panel	F	5	M	no mut	CNS	Astrocytoma	No	0	0	0	0	0	ND
62	R875	RC	Panel	M	10	M	no mut	CNS	Astrocytoma	No	0	0	0	0	0	ND
63	R877	RC	Panel	M	2	M	no mut	CNS	Pilocytic astrocytoma	No	0	0	0	0	0	ND
64	R879	RC	CES	F	2	M	no mut	CNS	Ependymoma	No	0	0	0	0	0	ND
575	P112	PC	CES	F	1, 10	M, M	SUFU	Medulloblastoma, ovarian tumors	Medulloblastoma, ovarian fibroma	Yes	2	0	1	1	0	ND
66	R896	RC	Panel	M	3	M	no mut	CNS	Pilocytic astrocytoma	No	0	0	0	0	0	ND
67	R897	RC	Panel	F	16	M	no mut	CNS	Pilocytic astrocytoma	No	0	0	0	0	0	ND
577	P602	PC	Panel	M	3, 17	M	NF1	Peripheral nerve sheath tumors	MPNST	Yes	4	1	1	1	1	ND
69	R900	RC	Panel	M	6	M	no mut	CNS	Pilocytic astrocytoma	No	0	0	0	0	0	ND
578	P937	PC	Panel	F	12, 16	M, M	no mut	Ependymoma, papillary thyroid carcinoma	Ependymoma, papillary thyroid carcinoma	Yes	1	0	0	1	0	ND
71	R904	RC	Panel	F	4	M	no mut	CNS	Medulloblastoma	No	0	0	0	0	0	ND
579	P1103	PC	Panel	F	6, 12	M, M	NF1	Rhabdomyosarcoma, renal tumor	Rhabdomyosarcoma, renal carcinoma	Yes	1	0	0	1	0	ND
580	P240	PC	Panel	F	13	M, M	SDHB	Osteosarcoma, pheochromocytoma	Osteosarcoma, Pheochromocytoma	Yes	1	0	0	1	0	ND
74	R910	RC	Panel	M	15	M	no mut	CNS	Medulloblastoma	No	0	0	0	0	0	ND
75	R911	RC	Panel	M	7	M	no mut	CNS	Pilocytic astrocytoma	No	0	0	0	0	0	ND
76	R913	RC	Panel	F	10	M	no mut	CNS	Ependymoma	No	0	0	0	0	0	ND
77	R915	RC	Panel	F	0	M	no mut	CNS	Astrocytoma	No	0	0	0	0	0	ND
78	R916	RC	Panel	F	2	M	no mut	CNS	Pleiomorphic xanthoastrocytoma	No	0	0	0	0	0	ND
79	R917	RC	Panel	M	4	M	no mut	CNS	Adamantinomatous craniopharyngioma	No	0	0	0	0	0	ND
80	R918	RC	Panel	M	8	M	no mut	CNS	Medulloblastoma	No	0	0	0	0	0	ND
81	R920	RC	Panel	F	0	M	no mut	CNS	Сhoroid plexus papilloma	No	0	0	0	0	0	ND
581	P975	PC	Panel	M	2	M, M	DICER1	Rhabdomyosarcoma, follicular thyroid carcinoma	Rhabdomyosarcoma, follicular thyroid carcinoma	Yes	1	0	0	1	0	ND
83	R924	RC	Panel	F	8	M	no mut	CNS	Medulloblastoma	No	0	0	0	0	0	ND
84	R925	RC	Panel	F	12	M	no mut	CNS	Pilocytic astrocytoma	No	0	0	0	0	0	ND
85	R927	RC	Panel	F	13	M	no mut	CNS	Ependymoma	No	0	0	0	0	0	ND
86	R929	RC	Panel	M	7	M	no mut	CNS	Pilocytic astrocytoma	No	0	0	0	0	0	ND
87	R931	RC	Panel	F	4	M	no mut	CNS	Pilocytic astrocytoma	No	0	0	0	0	0	ND
582	P685	PC	Panel	F	1, 5, 11	M, M, M	RB1	Retinoblastoma, papillary thyroid carcinoma, rhabdomyosarcoma	Retinoblastoma, papillary thyroid carcinoma, rhabdomyosarcoma	Yes	2	0	1	1	0	ND
583	P4	PC	CES	M	2, 15	M, M	RB1	Retinoblastoma, osteosarcoma	Retinoblastoma, osteosarcoma	Yes	2	0	1	1	0	ND
584	P377	PC	Panel	F	6, 8	M, M	no mut	Ovarian tumors, ganglioneuroma/neuroblastoma	Ovarian tumors, ganglioneuroma	Yes	1	0	0	1	0	ND
770	P1102	PC	Panel	F	8, 13	M, M	no mut	Papillary thyroid carcinoma, acute myeloid leukemia	Acute myeloid leukemia, papillary thyroid carcinoma,	Yes	1	0	0	1	0	ND
771	P1151	PC	Panel	M	1, 3	M, M	no mut	Acute lymphoblastic leukemia, rhabdomyosarcoma	Acute lymphoblastic leukemia, rhabdomyosarcoma	Yes	1	0	0	1	0	ND
774	P1247	PC	Panel	M	12	M, M	no mut	Non-Hodgkin lymphoma, thyroid adenoma	T-lymphoblastic lymphoma, thyroid adenoma	Yes	1	0	0	1	0	ND
94	P485	PC	Panel	M	4	M	no mut	CNS	Medulloblastoma	No	0	0	0	0	0	ND
781	P998	PC	Panel	M	2.65833	M	no mut	Nephroblastoma	Nephroblastoma BL (Nephroblastomatosis)	Yes	1	0	0	1	0	ND
96	P574	PC	Panel	F	3	M	no mut	CNS	Medulloblastoma	No	0	0	0	0	0	ND
97	P580	PC	Panel	F	3	M	no mut	CNS	Pilocytic astrocytoma	No	0	0	0	0	0	ND
98	P584	PC	Panel	M	14	M	no mut	CNS	Ependymoma	No	0	0	0	0	0	ND
99	P609	PC	Panel	M	0	M	no mut	CNS	Pilocytic astrocytoma	No	0	0	0	0	0	ND
787	R1172	RC	Panel	M	1.575	M	no mut	Nephroblastoma	Nephroblastoma BL (Nephroblastomatosis )	Yes	1	0	0	1	0	ND
101	P657	PC	Panel	M	10	M	no mut	CNS	Pilocytic astrocytoma	No	0	0	0	0	0	ND
792	P1140	PC	Panel	F	2.05278	M	no mut	Nephroblastoma	Nephroblastoma BL (Regressive тип/Epithelial)	Yes	2	0	0	1	1	ND
797	P814	PC	Panel	M	1.06667	M	TRIM28	Nephroblastoma	Nephroblastoma BL (Epithelial)	Yes	1	0	0	1	0	ND
104	P699	PC	Panel	M	10	M	no mut	CNS	Medulloblastoma	No	0	0	0	0	0	ND
105	P719	PC	Panel	M	7	M	no mut	CNS	Glioma	No	0	0	0	0	0	ND
106	R914	RC	Panel	F	7	M	BRCA1, CHEK2	CNS	Pilocytic astrocytoma	No	0	0	0	0	0	ND
798	P824	PC	Panel	F	2.33333	M	no mut	Nephroblastoma	Nephroblastoma BL (Mixed)	Yes	1	0	0	1	0	ND
108	R813	RC	Panel	M	15	M	no mut	CNS	Medulloblastoma	No	0	0	0	0	0	ND
109	R880	RC	Panel	F	7	M	no mut	CNS	Pilocytic astrocytoma	No	0	0	0	0	0	ND
110	R1047	RC	CES	M	4	M	MUTYH (het)	CNS	Pilocytic astrocytoma	No	0	0	0	0	0	ND
799	P867	PC	Panel	F	1.98333	M	no mut	Nephroblastoma	Nephroblastoma BL (Non-anaplastic)	Yes	1	0	0	1	0	ND
800	P930	PC	Panel	F	2.57222	M	no mut	Nephroblastoma	Nephroblastoma BL (Regressive тип/ Complete necrosis)	Yes	1	0	0	1	0	ND
804	R1014	RC	Panel	F	1	M	WT1	Nephroblastoma	Nephroblastoma (Focal anaplasia)	Yes	1	0	0	1	0	ND
114	P834	PC	Panel	F	9	M	no mut	CNS	Pilocytic astrocytoma	No	0	0	0	0	0	ND
817	R1176	RC	Panel	F	2.07778	M	no mut	Nephroblastoma	Nephroblastoma BL (Nephroblastomatosis)	Yes	1	0	0	1	0	ND
819	R820	RC	Panel	F	2.08056	M	no mut	Nephroblastoma	Nephroblastoma BL (Complete necrosis)	Yes	1	0	0	1	0	ND
117	P920	PC	Panel	F	9	M	no mut	CNS	Glioma	No	0	0	0	0	0	ND
822	P612	PC	Panel	F	2.25	M	WT1	Nephroblastoma	Nephroblastoma BL (Blastemal)	Yes	2	0	0	1	1	ND
119	P956	PC	Panel	F	11	M	no mut	CNS	Pilocytic astrocytoma	No	0	0	0	0	0	ND
826	P682	PC	Panel	F	0.358333	M	BRCA2, BARD1	Nephroblastoma	Nephroblastoma BL (Epithelial)	Yes	2	Healthy mutation carrier	0	1	1	ND
827	P669	PC	Panel	F	3	M	no mut	Nephroblastoma	Nephroblastoma BL (Stromal)	Yes	1	ND	0	1	0	ND
832	R1063	RC	Panel	F	1.64722	M	no mut	Nephroblastoma	Nephroblastoma BL (Stromal)	Yes	1	0	0	1	0	ND
123	P977	PC	Panel	M	2	M	no mut	CNS	Pilocytic astrocytoma	No	0	0	0	0	0	ND
835	P438	PC	Panel	F	0.85	M	WT1	Nephroblastoma	Nephroblastoma BL (Diffuse anaplasia)	Yes	2	0	0	1	1	ND
836	P444	PC	Panel	F	3.49444	M	no mut	Nephroblastoma	Nephroblastoma BL (Stromal)	Yes	1	0	0	1	0	ND
840	P354	PC	CES	M	2.50278	M	TRIM28	Nephroblastoma	Nephroblastoma BL (Mixed)	Yes	2	Healthy mutation carrier	0	1	1	ND
842	R1009	RC	Panel	F	2.13333	M	no mut	Nephroblastoma	Nephroblastoma BL (Nephroblastomatosis)	Yes	2	0	0	1	1	ND
846	R815	RC	CES	F	0	M	CHEK2	Nephroblastoma	Nephroblastoma BL (Non-anaplastic)	Yes	1	0	0	1	0	ND
129	P1060	PC	Panel	F	5	M	no mut	CNS	Embryonal rhabdomyosarcoma	No	0	0	0	0	0	ND
130	P1075	PC	Panel	M	7	M	no mut	CNS	Glioma	No	0	0	0	0	0	ND
849	R839	RC	CES	F	4.81111	M	NF1	Nephroblastoma	Nephroblastoma BL (Regressive)	Yes	2	0	0	1	1	ND
132	P1139	PC	Panel	F	13	M	no mut	CNS	Pilocytic astrocytoma	No	0	0	0	0	0	ND
850	R832	RC	CES	M	1.25	M	no mut	Nephroblastoma	Nephroblastoma BL (Blastemal)	Yes	2	0	0	1	1	ND
853	P202	PC	CES	F	2	M	no mut	Nephroblastoma	Nephroblastoma BL (Nephroblastomatosis)	Yes	1	0	0	1	0	ND
855	R785	RC	CES	F	1.16389	M	no mut	Nephroblastoma	Nephroblastoma BL (Mixed)	Yes	1	0	0	1	0	ND
136	P1036	PC	Panel	F	13	M	no mut	CNS	Germ cell tumor (germinoma)	No	0	0	0	0	0	ND
857	P106	PC	CES	M	3.43333	M	TRIM28	Nephroblastoma	Nephroblastoma BL (Mixed)	Yes	2	0	0	1	1	ND
862	R794 (R665)	RC	CES	M	4.76944	M	no mut	Nephroblastoma	Nephroblastoma BL (Blastemal)	Yes	2	0	0	1	1	ND
864	P22	PC	CES	F	0.416667	M	no mut	Nephroblastoma	Nephroblastoma BL (Regressive)	Yes	2	1	0	1	0	ND
866	P8	PC	CES	F	1	M	no mut	Nephroblastoma	Nephroblastoma BL (Regressive)	Yes	1	0	0	1	0	ND
867	P1165	PC	Panel	M	1.02479	M	WT1	Nephroblastoma	Nephroblastoma BL (Stromal)	Yes	2	0	0	1	1	ND
869	P134	PC	CES	F	0.469444	M	TRIM28, CHEK2	Nephroblastoma	Nephroblastoma BL (Mixed)	Yes	2	0	0	1	1	ND
871	P1169	PC	Panel	F	1.5	M	no mut	Nephroblastoma	Nephroblastoma BL (Non-anaplastic)	Yes	1	0	0	1	0	ND
144	P1443	PC	Panel	F	8	M	no mut	CNS	Glioma	No	0	0	0	0	0	ND
872	P1187	PC	Panel	F	1	M	no mut	Nephroblastoma	Nephroblastoma BL (Blastemal)	Yes	1	0	0	1	0	ND
877	P1271	PC	Panel	M	0.916667	M	WT1	Nephroblastoma	Nephroblastoma BL (Stromal)	Yes	2	0	0	1	1	ND
882	P944	PC	Panel	F	11	M	NBN (hom)	CNS	Embryonal tumor of cerebellar	Yes	2	0	0	1	1	ND
148	P1182	PC	Panel	M	14	M	no mut	CNS	Ependymoma	No	0	0	0	0	0	ND
149	P1164	PC	Panel	F	11	M	no mut	CNS	Pilocytic astrocytoma	No	0	0	0	0	0	ND
9	R377	RC	CES	M	2	M	no mut	CNS	Medulloblastoma	Yes	1	0	1	0	0	ND
12	R509	RC	CES	M	0	M	NF1	CNS	Optic glioma	Yes	2	0	1	0	1	ND
13	R145	RC	CES	F	4	M	NF1	CNS	Optic glioma	Yes	2	ND	1	0	1	ND
16	R331	RC	CES	F	7	M	NF1	CNS	Astrocytoma	Yes	1	0	0	0	1	ND
17	R334	RC	CES	F	1	M	NF1	CNS	Glioma	Yes	1	0	0	0	1	ND
155	P1281	PC	Panel	M	7	M	no mut	CNS	Pilocytic astrocytoma	No	0	0	0	0	0	ND
156	P1347	PC	Panel	M	9	M	no mut	CNS	Ptimary intracranial sarcoma	No	0	0	0	0	0	ND
157	P1495	PC	Panel	F	12	M	no mut	CNS	Glioma	No	0	0	0	0	0	ND
158	P1500	PC	Panel	F	7	M	no mut	CNS	Pilocytic astrocytoma	No	0	0	0	0	0	ND
19	R372	RC	CES	M	2	M	no mut	CNS	Pilocytic astrocytoma	Yes	1	0	0	0	1	ND
160	P1553	PC	Panel	M	17	M	no mut	CNS	Medulloblastoma	No	0	0	0	0	0	ND
161	P1555	PC	Panel	F	3	M	no mut	CNS	Pilocytic astrocytoma	No	0	0	0	0	0	ND
162	P1579	PC	Panel	F	14	M	no mut	CNS	Astrocytoma	No	0	0	0	0	0	ND
163	P1589	PC	Panel	M	14	M	no mut	CNS	Glioma	No	0	0	0	0	0	ND
20	R384	RC	CES	F	3	M	NF1	CNS	Optic glioma	Yes	2	0	1	0	1	ND
165	P1613	PC	Panel	F	5	M	no mut	CNS	Pilocytic astrocytoma	No	0	0	0	0	0	ND
166	P1626	PC	Panel	F	1	M	MSH2	CNS	Pilocytic astrocytoma	No	0	0	0	0	0	ND
167	P1627	PC	Panel	M	6	M	no mut	Others	Orbital granular cell tumor	No	0	0	0	0	0	ND
168	P1632	PC	Panel	F	12	M	no mut	CNS	Glioma	No	0	0	0	0	0	ND
169	P1641	PC	Panel	M	15	M	BRCA2	CNS	Pilocytic astrocytoma	No	0	0	0	0	0	ND
170	P1686	PC	Panel	F	4	M	no mut	CNS	Medulloblastoma	No	0	ND	0	0	0	ND
171	P129	PC	CES	F	3	M	no mut	CNS	Rhabdomyosarcoma	No	0	0	0	0	0	ND
172	R779	RC	CES	M	12	M	no mut	Bone tumors	Osteosarcoma	No	0	0	0	0	0	ND
22	R335	RC	CES	M	0	M	NF1	CNS	Astrocytoma of sellar region	Yes	1	ND	0	0	1	ND
174	R956	RC	CES	M	8	M	no mut	Bone tumors	Osteosarcoma	No	0	0	0	0	0	ND
175	R842	RC	CES	M	9	M	no mut	Bone tumors	Osteosarcoma	No	0	0	0	0	0	ND
176	R836	RC	CES	F	13	M	TP53	Bone tumors	Osteosarcoma	No	0	0	0	0	0	ND
177	R838	RC	CES	M	8	M	no mut	Bone tumors	Osteosarcoma	No	0	0	0	0	0	ND
178	R830	RC	CES	M	5	M	no mut	Bone tumors	Osteosarcoma	No	0	0	0	0	0	ND
179	R849	RC	CES	F	11	M	no mut	Bone tumors	Osteosarcoma	No	0	0	0	0	0	ND
180	R859	RC	CES	F	7	M	no mut	Bone tumors	Osteosarcoma	No	0	0	0	0	0	ND
181	R864	RC	CES	M	15	M	no mut	Bone tumors	Osteosarcoma	No	0	0	0	0	0	ND
182	R1053	RC	CES	F	6	M	no mut	Bone tumors	Osteosarcoma	No	0	0	0	0	0	ND
183	R1003	RC	CES	M	9	M	no mut	Bone tumors	Osteosarcoma	No	0	0	0	0	0	ND
25	R675	RC	CES	M	6	M	no mut	CNS	Pilocytic astrocytoma	Yes	1	0	0	0	1	ND
185	R889	RC	CES	M	9	M	no mut	Bone tumors	Osteosarcoma	No	0	0	0	0	0	ND
186	R885	RC	CES	M	9	M	no mut	Bone tumors	Osteosarcoma	No	0	0	0	0	0	ND
187	R902	RC	CES	F	9	M	no mut	Bone tumors	Osteosarcoma	No	0	0	0	0	0	ND
188	R1036	RC	CES	M	12	M	no mut	Bone tumors	Osteosarcoma	No	0	0	0	0	0	ND
189	R978	RC	CES	M	5	M	no mut	Bone tumors	Osteosarcoma	No	0	0	0	0	0	ND
190	R725	RC	CES	M	11	M	no mut	Bone tumors	Osteosarcoma	No	0	0	0	0	0	ND
191	R993	RC	CES	F	5	M	no mut	Bone tumors	Osteosarcoma	No	0	0	0	0	0	ND
192	R991	RC	CES	M	12	M	no mut	Bone tumors	Osteosarcoma	No	0	0	0	0	0	ND
193	R948	RC	CES	M	6	M	MSH3	Bone tumors	Osteosarcoma	No	0	0	0	0	0	ND
194	R950	RC	CES	F	5	M	no mut	Bone tumors	Osteosarcoma	No	0	0	0	0	0	ND
195	R989	RC	CES	M	11	M	no mut	Bone tumors	Osteosarcoma	No	0	0	0	0	0	ND
26	R676	RC	CES	F	4	M	no mut	CNS	Ependymoma	Yes	2	1	0	0	1	ND
197	R687	RC	CES	M	14	M	no mut	Bone tumors	Osteosarcoma	No	0	0	0	0	0	ND
27	R680	RC	CES	F	10	M	NF1	CNS	Optic glioma	Yes	2	0	1	0	1	ND
199	R707	RC	CES	F	8	M	SMARCAL1 (het)	Bone tumors	Osteosarcoma	No	0	0	0	0	0	ND
200	R1073	RC	CES	M	5	M	no mut	Bone tumors	Osteosarcoma	No	0	0	0	0	0	ND
201	R729	RC	Panel	F	15	M	no mut	Bone tumors	Osteosarcoma	No	0	0	0	0	0	ND
202	R998	RC	CES	F	7	M	no mut	Bone tumors	Osteosarcoma	No	0	0	0	0	0	ND
203	R740	RC	CES	F	7	M	BRCA1	Bone tumors	Osteosarcoma	No	0	Healthy mutation carrier	0	0	0	ND
204	R987	RC	CES	M	11	M	no mut	Bone tumors	Osteosarcoma	No	0	0	0	0	0	ND
205	R749	RC	CES	F	14	M	RAD51C	Bone tumors	Osteosarcoma	No	0	0	0	0	0	ND
207	R1030	RC	CES	M	14	M	TP53	Bone tumors	Osteosarcoma	No	0	0	0	0	0	ND
208	R1033	RC	CES	F	12	M	no mut	Bone tumors	Osteosarcoma	No	0	0	0	0	0	ND
209	R1092	RC	CES	M	9	M	no mut	Bone tumors	Osteosarcoma	No	0	0	0	0	0	ND
210	R1086	RC	CES	F	6	M	no mut	Bone tumors	Osteosarcoma	No	0	0	0	0	0	ND
211	R1046	RC	CES	M	17	M	no mut	Bone tumors	Osteosarcoma	No	0	0	0	0	0	ND
212	R1089	RC	CES	F	13	M	no mut	Bone tumors	Osteosarcoma	No	0	0	0	0	0	ND
213	R1055	RC	CES	F	6	M	no mut	Bone tumors	Osteosarcoma	No	0	0	0	0	0	ND
214	R990	RC	CES	M	13	M	no mut	Bone tumors	Osteosarcoma	No	0	0	0	0	0	ND
215	R1002	RC	CES	M	13	M	no mut	Bone tumors	Osteosarcoma	No	0	0	0	0	0	ND
216	R1016	RC	CES	M	7	M	no mut	Bone tumors	Osteosarcoma	No	0	0	0	0	0	ND
217	R1010	RC	CES	F	13	M	no mut	Bone tumors	Osteosarcoma	No	0	0	0	0	0	ND
218	R1032	RC	CES	M	6	M	no mut	Bone tumors	Osteosarcoma	No	0	0	0	0	0	ND
28	R363д	RC	CES	F	12	M	no mut	CNS	Medulloblastoma	Yes	1	0	0	0	1	ND
220	R988	RC	CES	F	11	M	no mut	Bone tumors	Osteosarcoma	No	0	0	0	0	0	ND
221	R1066	RC	CES	M	8	M	no mut	Bone tumors	Osteosarcoma	No	0	0	0	0	0	ND
30	R711	RC	CES	M	7	M	no mut	CNS	Pilocytic astrocytoma	Yes	1	0	0	0	1	ND
223	R1019	RC	CES	M	10	M	no mut	Bone tumors	Osteosarcoma	No	0	0	0	0	0	ND
224	R1072	RC	CES	F	12	M	no mut	Bone tumors	Osteosarcoma	No	0	0	0	0	0	ND
225	R1020	RC	CES	F	10	M	no mut	Bone tumors	Osteosarcoma	No	0	0	0	0	0	ND
226	R1044	RC	CES	F	7	M	no mut	Bone tumors	Osteosarcoma	No	0	0	0	0	0	ND
34	R761	RC	CES	F	3	M	SMARCB1	CNS	Athypical terratoid/rhabdoid tumor	Yes	1	0	1	0	0	ND
228	P115	PC	CES	F	3	M	no mut	Bone tumors	Osteosarcoma	No	0	0	0	0	0	ND
229	P117	PC	CES	M	5	M	no mut	Bone tumors	Osteosarcoma	No	0	0	0	0	0	ND
230	P122	PC	CES	F	10	M	no mut	Bone tumors	Osteosarcoma	No	0	0	0	0	0	ND
35	R773	RC	CES	F	6	M	NF1	CNS	Pilocytic astrocytoma	Yes	2	1	0	0	1	ND
42	R669	RC	CES	F	13	M	no mut	CNS	Pineoblastoma	Yes	1	0	1	0	0	ND
233	P332	PC	Panel	M	7	M	no mut	Bone tumors	Osteosarcoma	No	0	0	0	0	0	ND
234	R697	RC	Panel	M	11	M	no mut	Bone tumors	Osteosarcoma	No	0	0	0	0	0	ND
235	R700	RC	Panel	F	15	M	no mut	Bone tumors	Osteosarcoma	No	0	0	0	0	0	ND
236	R745	RC	Panel	F	6	M	SMARCA4	Bone tumors	Osteosarcoma	No	0	0	0	0	0	ND
237	R748	RC	Panel	F	15	M	no mut	Bone tumors	Osteosarcoma	No	0	0	0	0	0	ND
238	R750	RC	Panel	F	12	M	no mut	Bone tumors	Osteosarcoma	No	0	0	0	0	0	ND
239	R1132	RC	Panel	M	9	M	no mut	Bone tumors	Osteosarcoma	No	0	0	0	0	0	ND
240	R981	RC	Panel	M	8	M	no mut	Bone tumors	Osteosarcoma	No	0	0	0	0	0	ND
241	R983	RC	Panel	F	10	M	no mut	Bone tumors	Osteosarcoma	No	0	0	0	0	0	ND
242	R1100	RC	Panel	F	4	M	no mut	Bone tumors	Osteosarcoma	No	0	0	0	0	0	ND
243	R977	RC	Panel	M	11	M	RECQL4 (het)	Bone tumors	Osteosarcoma	No	0	0	0	0	0	ND
244	R1134	RC	Panel	F	6	M	no mut	Bone tumors	Osteosarcoma	No	0	0	0	0	0	ND
245	R1143	RC	Panel	F	12	M	no mut	Bone tumors	Osteosarcoma	No	0	0	0	0	0	ND
246	R1144	RC	Panel	M	13	M	no mut	Bone tumors	Osteosarcoma	No	0	0	0	0	0	ND
247	R1145	RC	Panel	M	5	M	no mut	Bone tumors	Osteosarcoma	No	0	0	0	0	0	ND
248	R1179	RC	Panel	M	12	M	no mut	Bone tumors	Osteosarcoma	No	0	0	0	0	0	ND
249	R1182	RC	Panel	M	13	M	no mut	Bone tumors	Osteosarcoma	No	0	0	0	0	0	ND
250	R694	RC	Panel	F	14	M	no mut	Bone tumors	Osteosarcoma	No	0	0	0	0	0	ND
251	R712	RC	Panel	F	13	M	no mut	Bone tumors	Osteosarcoma	No	0	0	0	0	0	ND
252	R739	RC	Panel	F	13	M	no mut	Bone tumors	Osteosarcoma	No	0	0	0	0	0	ND
253	R747	RC	Panel	F	7	M	no mut	Bone tumors	Osteosarcoma	No	0	0	0	0	0	ND
254	R788	RC	Panel	M	12	M	no mut	Bone tumors	Osteosarcoma	No	0	0	0	0	0	ND
255	R908	RC	Panel	F	11	M	no mut	Bone tumors	Osteosarcoma	No	0	0	0	0	0	ND
256	R805	RC	Panel	F	10	M	no mut	Bone tumors	Osteosarcoma	No	0	0	0	0	0	ND
257	R831	RC	Panel	M	15	M	no mut	Bone tumors	Osteosarcoma	No	0	0	0	0	0	ND
258	R946	RC	Panel	F	12	M	no mut	Bone tumors	Osteosarcoma	No	0	0	0	0	0	ND
259	R951	RC	Panel	F	16	M	no mut	Bone tumors	Osteosarcoma	No	0	0	0	0	0	ND
260	R954	RC	Panel	F	14	M	no mut	Bone tumors	Osteosarcoma	No	0	0	0	0	0	ND
261	R957	RC	Panel	F	13	M	no mut	Bone tumors	Osteosarcoma	No	0	0	0	0	0	ND
262	R958	RC	Panel	F	6	M	no mut	Bone tumors	Osteosarcoma	No	0	0	0	0	0	ND
263	R970	RC	Panel	M	12	M	RECQL4 (het)	Bone tumors	Osteosarcoma	No	0	0	0	0	0	ND
264	R972	RC	Panel	M	14	M	no mut	Bone tumors	Osteosarcoma	No	0	0	0	0	0	ND
265	R982	RC	Panel	M	7	M	no mut	Bone tumors	Osteosarcoma	No	0	0	0	0	0	ND
266	R1095	RC	Panel	M	10	M	no mut	Bone tumors	Osteosarcoma	No	0	0	0	0	0	ND
267	R1109	RC	Panel	M	15	M	no mut	Bone tumors	Osteosarcoma	No	0	0	0	0	0	ND
268	R1133	RC	Panel	F	7	M	no mut	Bone tumors	Osteosarcoma	No	0	0	0	0	0	ND
269	R1136	RC	Panel	M	9	M	no mut	Bone tumors	Osteosarcoma	No	0	0	0	0	0	ND
270	R1138	RC	Panel	F	15	M	no mut	Bone tumors	Osteosarcoma	No	0	0	0	0	0	ND
271	R1160	RC	Panel	M	16	M	no mut	Bone tumors	Osteosarcoma	No	0	0	0	0	0	ND
43	R674	RC	CES	F	9	M	CHEK2	CNS	Germ cell tumor (germinoma)	Yes	1	1	0	0	0	ND
49	R824	RC	Panel	F	2	M	no mut	CNS	Medulloblastoma	Yes	1	0	1	0	0	ND
274	R798	RC	CES	F	14	M	no mut	Bone tumors	Ewing sarcoma	No	0	0	0	0	0	ND
275	R1064	RC	CES	M	11	M	no mut	Bone tumors	Ewing sarcoma	No	0	0	0	0	0	ND
276	R870	RC	CES	M	4	M	no mut	Bone tumors	Ewing sarcoma	No	0	0	0	0	0	ND
277	R873	RC	CES	M	15	M	no mut	Bone tumors	Ewing sarcoma	No	0	0	0	0	0	ND
278	R959	RC	CES	F	6	M	no mut	Bone tumors	Ewing sarcoma	No	0	0	0	0	0	ND
54	R857	RC	CES	F	7	M	NF1	CNS	Optic glioma	Yes	3	1	1	0	1	ND
280	R717	RC	CES	M	6	M	no mut	Bone tumors	Ewing sarcoma	No	0	0	0	0	0	ND
281	R751	RC	CES	F	4	M	no mut	Bone tumors	Ewing sarcoma	No	0	0	0	0	0	ND
282	R1006	RC	CES	M	9	M	no mut	Bone tumors	Ewing sarcoma	No	0	0	0	0	0	ND
283	R1000	RC	CES	F	13	M	no mut	Bone tumors	Ewing sarcoma	No	0	0	0	0	0	ND
284	P885	PC	Panel	M	14	M	no mut	Bone tumors	Ewing sarcoma	No	0	0	0	0	0	ND
285	P1099	PC	Panel	M	10	M	no mut	Bone tumors	Ewing sarcoma	No	0	0	0	0	0	ND
60	R855д	RC	CES	F	1	M	no mut	CNS	Athypical terratoid/rhabdoid tumor	Yes	1	0	1	0	0	ND
287	P60	PC	CES	M	9	M	no mut	Soft-tissue sarcomas	Rhabdomyosarcoma	No	0	0	0	0	0	ND
288	P87	PC	CES	F	1	M	no mut	Soft-tissue sarcomas	Rhabdomyosarcoma	No	0	0	0	0	0	ND
65	R883	RC	Panel	M	6	M	no mut	CNS	Vestibular schwannoma	Yes	2	0	1	0	1	ND
68	R898	RC	Panel	F	10	M	no mut	CNS	Ependymoma	Yes	1	0	0	0	1	ND
291	P116	PC	CES	M	1	M	no mut	Soft-tissue sarcomas	Rhabdomyosarcoma	No	0	0	0	0	0	ND
70	R901	RC	Panel	M	17	M	no mut	CNS	Ependymoma	Yes	1	0	0	0	1	ND
293	P151	PC	CES	F	6	M	no mut	Soft-tissue sarcomas	Rhabdomyosarcoma	No	0	0	0	0	0	ND
294	P170	PC	CES	M	8	M	no mut	Soft-tissue sarcomas	Rhabdomyosarcoma	No	0	0	0	0	0	ND
295	P174	PC	CES	M	3	M	no mut	Soft-tissue sarcomas	Rhabdomyosarcoma	No	0	0	0	0	0	ND
296	P176	PC	CES	F	1	M	no mut	Soft-tissue sarcomas	Rhabdomyosarcoma	No	0	0	0	0	0	ND
297	P243	PC	Panel	M	10	M	no mut	Soft-tissue sarcomas	Rhabdomyosarcoma	No	0	0	0	0	0	ND
298	P262	PC	Panel	M	5	M	no mut	Soft-tissue sarcomas	Rhabdomyosarcoma	No	0	0	0	0	0	ND
72	R905	RC	Panel	F	12	M	NF1	CNS	Pilocytic astrocytoma	Yes	1	0	0	0	1	ND
300	P342	PC	Panel	F	1	M	MSH6	Soft-tissue sarcomas	Rhabdomyosarcoma	No	0	0	0	0	0	ND
301	P344	PC	Panel	F	7	M	no mut	Soft-tissue sarcomas	Rhabdomyosarcoma	No	0	0	0	0	0	ND
302	P346	PC	Panel	M	16	M	no mut	Soft-tissue sarcomas	Rhabdomyosarcoma	No	0	0	0	0	0	ND
303	P450	PC	Panel	M	6	M	no mut	Soft-tissue sarcomas	Rhabdomyosarcoma	No	0	0	0	0	0	ND
304	P601	PC	Panel	M	5	M	no mut	Soft-tissue sarcomas	Rhabdomyosarcoma	No	0	0	0	0	0	ND
305	P606	PC	Panel	F	7	M	no mut	Soft-tissue sarcomas	Rhabdomyosarcoma	No	0	0	0	0	0	ND
306	P664	PC	Panel	F	1	M	no mut	Soft-tissue sarcomas	Rhabdomyosarcoma	No	0	0	0	0	0	ND
73	R907	RC	CES	M	0	M	no mut	CNS	Pilocytic astrocytoma	Yes	1	1	0	0	0	ND
308	P386	PC	Panel	F	12	M	no mut	Soft-tissue sarcomas	Rhabdomyosarcoma	No	0	0	0	0	0	ND
309	P839	PC	Panel	F	1	M	no mut	Soft-tissue sarcomas	Rhabdomyosarcoma	No	0	0	0	0	0	ND
310	P811	PC	Panel	F	4	M	no mut	Soft-tissue sarcomas	Rhabdomyosarcoma	No	0	0	0	0	0	ND
311	P889	PC	Panel	F	4	M	no mut	Soft-tissue sarcomas	Rhabdomyosarcoma	No	0	0	0	0	0	ND
312	R684	RC	CES	M	2	M	no mut	Soft-tissue sarcomas	Rhabdomyosarcoma	No	0	0	0	0	0	ND
313	R693	RC	CES	M	3	M	TP53	Soft-tissue sarcomas	Rhabdomyosarcoma	No	0	0	0	0	0	ND
314	R787	RC	CES	M	1	M	no mut	Soft-tissue sarcomas	Rhabdomyosarcoma	No	0	0	0	0	0	ND
315	R825	RC	CES	F	2	M	no mut	Soft-tissue sarcomas	Rhabdomyosarcoma	No	0	0	0	0	0	ND
316	R833	RC	CES	M	3	M	no mut	Soft-tissue sarcomas	Rhabdomyosarcoma	No	0	0	0	0	0	ND
82	R923	RC	Panel	F	7	M	PALB2	CNS	Pilocytic astrocytoma	Yes	1	0	0	0	1	ND
88	P197	PC	CES	F	2	M	NF1	CNS	Optic glioma	Yes	2	0	1	0	1	ND
319	R888	RC	CES	F	1	M	no mut	Soft-tissue sarcomas	Rhabdomyosarcoma	No	0	0	0	0	0	ND
320	R895	RC	CES	F	8	M	no mut	Soft-tissue sarcomas	Rhabdomyosarcoma	No	0	0	0	0	0	ND
321	R996	RC	CES	M	0	M	no mut	Soft-tissue sarcomas	Rhabdomyosarcoma	No	0	0	0	0	0	ND
322	P939	PC	Panel	M	5	M	no mut	Soft-tissue sarcomas	Rhabdomyosarcoma	No	0	0	0	0	0	ND
323	R696	RC	Panel	M	4	M	no mut	Soft-tissue sarcomas	Rhabdomyosarcoma	No	0	0	0	0	0	ND
324	R744	RC	Panel	M	9	M	no mut	Soft-tissue sarcomas	Rhabdomyosarcoma	No	0	0	0	0	0	ND
325	R955	RC	Panel	F	4	M	no mut	Soft-tissue sarcomas	Rhabdomyosarcoma	No	0	0	0	0	0	ND
326	R963	RC	Panel	M	4	M	no mut	Soft-tissue sarcomas	Rhabdomyosarcoma	No	0	0	0	0	0	ND
327	R1108	RC	Panel	M	2	M	no mut	Soft-tissue sarcomas	Rhabdomyosarcoma	No	0	0	0	0	0	ND
328	P1031	PC	Panel	M	7	M	no mut	Soft-tissue sarcomas	Rhabdomyosarcoma	No	0	0	0	0	0	ND
329	P1058	PC	Panel	F	12	M	no mut	Soft-tissue sarcomas	Rhabdomyosarcoma	No	0	0	0	0	0	ND
330	P1062	PC	Panel	F	1	M	no mut	Soft-tissue sarcomas	Rhabdomyosarcoma	No	0	0	0	0	0	ND
331	P692	PC	CES	M	4	M	TP53	Soft-tissue sarcomas	Rhabdomyosarcoma	No	0	0	0	0	0	ND
332	P1549	PC	Panel	M	4	M	TP53	Soft-tissue sarcomas	Rhabdomyosarcoma	No	0	0	0	0	0	ND
333	P1185	PC	Panel	M	0	M	no mut	Soft-tissue sarcomas	Rhabdomyosarcoma	No	0	0	0	0	0	ND
334	P1191	PC	Panel	F	9	M	no mut	Soft-tissue sarcomas	Rhabdomyosarcoma	No	0	0	0	0	0	ND
335	P1243	PC	Panel	F	1	M	no mut	Soft-tissue sarcomas	Rhabdomyosarcoma	No	0	0	0	0	0	ND
89	R932	RC	Panel	M	11	M	no mut	CNS	Papillary glioneuronal tumor	Yes	1	0	0	0	1	ND
337	P618	PC	Panel	M	1	M	no mut	Soft-tissue sarcomas	Rhabdomyosarcoma	No	0	0	0	0	0	ND
338	P1621	PC	Panel	M	14	M	no mut	Soft-tissue sarcomas	Rhabdomyosarcoma	No	0	0	0	0	0	ND
339	P1456	PC	Panel	M	0	M	no mut	Soft-tissue sarcomas	Other sarcomas	No	0	0	0	0	0	ND
90	P331	PC	Panel	F	1	M	no mut	CNS	Subependymal giant cell astrocytoma	Yes	2	0	1	0	1	ND
341	P807	PC	Panel	M	5	M	no mut	Soft-tissue sarcomas	Other sarcomas	No	0	0	0	0	0	ND
342	P590	PC	CES	M	1	M	no mut	Renal tumors	Clear cell sarcoma of the kidney	No	0	0	0	0	0	ND
91	P368	PC	Panel	M	2	M	no mut	CNS	Medulloblastoma	Yes	1	0	1	0	0	ND
92	P372	PC	Panel	M	5	M	no mut	CNS	Optic glioma	Yes	2	0	1	0	1	ND
345	P1471	PC	Panel	F	1	M	no mut	Soft-tissue tumors	Other sarcomas	No	0	0	0	0	0	ND
346	P640	PC	Panel	F	12	M	no mut	Bone tumors	Chondrosarcoma	No	0	0	0	0	0	ND
347	P1620	PC	Panel	F	15	M	TP53	Bone tumors	Chondrosarcoma	No	0	0	0	0	0	ND
93	P467	PC	Panel	F	10	M	NF1	CNS	Ependymoma	Yes	2	1	0	0	1	ND
95	P525	PC	Panel	F	0	M	no mut	CNS	Optic glioma	Yes	1	0	1	0	0	ND
100	P616	PC	Panel	F	1	M	no mut	CNS	Medulloblastoma	Yes	2	0	1	0	1	ND
102	P665	PC	Panel	F	0	M	no mut	CNS	Optic glioma	Yes	1	0	1	0	0	ND
103	P683	PC	Panel	M	0	M	no mut	CNS	Optic glioma	Yes	2	0	1	0	1	ND
107	R469	RC	Panel	F	6	M	NF1	CNS	Pilocytic astrocytoma	Yes	1	0	0	0	1	ND
111	P722	PC	Panel	M	2	M	no mut	CNS	Medulloblastoma	Yes	1	0	1	0	0	ND
112	P732	PC	Panel	M	13	M	no mut	CNS	Optic nerve sheath schwannoma	Yes	1	0	1	0	0	ND
113	P790	PC	Panel	M	4	M	no mut	CNS	Glioma	Yes	1	1	0	0	0	ND
115	P855	PC	Panel	F	6	M	no mut	CNS	Pineoblastoma	Yes	1	0	1	0	0	ND
116	P912	PC	Panel	F	5	M	no mut	CNS	Athypical terratoid/rhabdoid tumor	Yes	1	0	1	0	0	ND
118	P945	PC	Panel	M	2	M	no mut	CNS	Medulloblastoma	Yes	1	0	1	0	0	ND
120	P959	PC	Panel	M	13	M	no mut	CNS	Chorioid plexus carcinoma	Yes	1	0	1	0	0	ND
361	R769	RC	CES	F	1	M	no mut	Neuroblastoma	Neuroblastoma/ganglioneuroblastoma	No	0	0	0	0	0	ND
362	R771	RC	CES	M	0	M	no mut	Neuroblastoma	Neuroblastoma/ganglioneuroblastoma	No	0	0	0	0	0	ND
363	R772	RC	CES	M	4	M	no mut	Neuroblastoma	Neuroblastoma/ganglioneuroblastoma	No	0	0	0	0	0	ND
364	R778	RC	CES	F	2	M	no mut	Neuroblastoma	Neuroblastoma/ganglioneuroblastoma	No	0	0	0	0	0	ND
365	P943	PC	Panel	M	5	M	no mut	Neuroblastoma	Neuroblastoma/ganglioneuroblastoma	No	0	0	0	0	0	ND
366	P927	PC	Panel	M	0	M	no mut	Neuroblastoma	Neuroblastoma/ganglioneuroblastoma	No	0	0	0	0	0	ND
367	P819	PC	Panel	M	1	M	no mut	Neuroblastoma	Neuroblastoma/ganglioneuroblastoma	No	0	0	0	0	0	ND
368	R834	RC	CES	M	0	M	no mut	Neuroblastoma	Neuroblastoma/ganglioneuroblastoma	No	0	0	0	0	0	ND
369	R1068	RC	CES	F	1	M	no mut	Neuroblastoma	Neuroblastoma/ganglioneuroblastoma	No	0	0	0	0	0	ND
370	R891	RC	CES	M	3	M	no mut	Neuroblastoma	Neuroblastoma/ganglioneuroblastoma	No	0	0	0	0	0	ND
371	R1007	RC	CES	M	5	M	no mut	Neuroblastoma	Neuroblastoma/ganglioneuroblastoma	No	0	0	0	0	0	ND
372	R999	RC	CES	F	1	M	no mut	Neuroblastoma	Neuroblastoma/ganglioneuroblastoma	No	0	0	0	0	0	ND
373	R1018	RC	CES	F	1	M	no mut	Neuroblastoma	Neuroblastoma/ganglioneuroblastoma	No	0	0	0	0	0	ND
374	R1057	RC	CES	F	0	M	CHEK2	Neuroblastoma	Neuroblastoma/ganglioneuroblastoma	No	0	0	0	0	0	ND
375	R1041	RC	CES	F	2	M	CHEK2	Neuroblastoma	Neuroblastoma/ganglioneuroblastoma	No	0	0	0	0	0	ND
121	P960	PC	Panel	F	7	M	no mut	CNS	Optic glioma	Yes	1	0	1	0	0	ND
377	R994	RC	CES	F	1	M	no mut	Neuroblastoma	Neuroblastoma/ganglioneuroblastoma	No	0	0	0	0	0	ND
378	R1004	RC	CES	M	3	M	no mut	Neuroblastoma	Neuroblastoma/ganglioneuroblastoma	No	0	0	0	0	0	ND
379	R1079	RC	CES	M	0	M	no mut	Neuroblastoma	Neuroblastoma/ganglioneuroblastoma	No	0	0	0	0	0	ND
380	R1038	RC	CES	F	2	M	PHOX2B	Neuroblastoma	Neuroblastoma/ganglioneuroblastoma	No	0	0	0	0	0	ND
381	R1042	RC	CES	M	4	M	no mut	Neuroblastoma	Neuroblastoma/ganglioneuroblastoma	No	0	0	0	0	0	ND
382	R1049	RC	CES	F	1	M	no mut	Neuroblastoma	Neuroblastoma/ganglioneuroblastoma	No	0	0	0	0	0	ND
383	R995	RC	CES	F	0	M	no mut	Neuroblastoma	Neuroblastoma/ganglioneuroblastoma	No	0	0	0	0	0	ND
384	R710	RC	CES	M	3	M	no mut	Neuroblastoma	Neuroblastoma/ganglioneuroblastoma	No	0	0	0	0	0	ND
122	P968	PC	Panel	M	9	M	no mut	CNS	Pineoblastoma	Yes	1	0	1	0	0	ND
386	P177	PC	CES	F	14	M	no mut	Neuroblastoma	Neuroblastoma/ganglioneuroblastoma	No	0	0	0	0	0	ND
124	P1005	PC	Panel	M	1	M	no mut	CNS	Athypical terratoid/rhabdoid tumor	Yes	1	0	1	0	0	ND
125	P1028	PC	Panel	F	7	M	SMARCB1	CNS	Athypical terratoid/rhabdoid tumor	Yes	1	0	1	0	0	ND
389	P367	PC	Panel	F	2	M	no mut	Neuroblastoma	Neuroblastoma/ganglioneuroblastoma	No	0	0	0	0	0	ND
390	P496	PC	Panel	M	0	M	no mut	Neuroblastoma	Neuroblastoma/ganglioneuroblastoma	No	0	0	0	0	0	ND
391	P532	PC	Panel	F	0	M	no mut	Neuroblastoma	Neuroblastoma/ganglioneuroblastoma	No	0	0	0	0	0	ND
392	P875	PC	Panel	M	14	M	no mut	Neuroblastoma	Neuroblastoma/ganglioneuroblastoma	No	0	0	0	0	0	ND
393	P804	PC	Panel	M	13	M	no mut	Neuroblastoma	Neuroblastoma/ganglioneuroblastoma	No	0	0	0	0	0	ND
394	P837	PC	Panel	F	16	M	CHEK2	Neuroblastoma/ganglioneuroma	Ganglioneuroma	No	0	0	0	0	0	ND
395	P847	PC	Panel	M	6	M	no mut	Neuroblastoma	Neuroblastoma/ganglioneuroblastoma	No	0	0	0	0	0	ND
396	P886	PC	Panel	F	4	M	no mut	Neuroblastoma	Neuroblastoma/ganglioneuroblastoma	No	0	0	0	0	0	ND
397	P970	PC	Panel	M	2	M	no mut	Neuroblastoma	Neuroblastoma/ganglioneuroblastoma	No	0	0	0	0	0	ND
398	P1127	PC	Panel	F	0	M	no mut	Neuroblastoma	Neuroblastoma/ganglioneuroblastoma	No	0	0	0	0	0	ND
399	P506	PC	CES	M	2	M	no mut	Neuroblastoma	Neuroblastoma/ganglioneuroblastoma	No	0	0	0	0	0	ND
400	P952	PC	CES	M	1	M	no mut	Neuroblastoma	Neuroblastoma/ganglioneuroblastoma	No	0	0	0	0	0	ND
401	P1004	PC	Panel	M	2	M	no mut	Neuroblastoma	Neuroblastoma/ganglioneuroblastoma	No	0	0	0	0	0	ND
402	P1022	PC	CES	F	0	M	no mut	Neuroblastoma	Neuroblastoma/ganglioneuroblastoma	No	0	0	0	0	0	ND
403	P1177	PC	CES	M	5	M	no mut	Neuroblastoma	Neuroblastoma/ganglioneuroblastoma	No	0	0	0	0	0	ND
404	P1194	PC	CES	M	1	M	no mut	Neuroblastoma	Neuroblastoma/ganglioneuroblastoma	No	0	0	0	0	0	ND
126	P1040	PC	Panel	F	3	M	no mut	CNS	Pineoblastoma	Yes	1	0	1	0	0	ND
127	P1051	PC	Panel	F	0	M	TP53	CNS	Chorioid plexus carcinoma	Yes	1	0	1	0	0	ND
128	P1053	PC	Panel	F	3	M	no mut	CNS	Medulloblastoma	Yes	1	1	0	0	0	ND
131	P1114	PC	Panel	M	11	M	no mut	CNS	Optic schwannoma	Yes	1	0	1	0	0	ND
133	P1148	PC	Panel	M	15	M	TP53	CNS	Chorioid plexus carcinoma	Yes	1	Healthy mutation carrier	1	0	0	ND
134	P1176	PC	Panel	F	5	M	NF1	CNS	Athypical terratoid/rhabdoid tumor	Yes	2	0	1	0	1	ND
135	P1351	PC	Panel	M	5	M	no mut	CNS	Optic glioma	Yes	1	0	1	0	0	ND
137	P1369	PC	Panel	F	1	M	NF1	CNS	Optic glioma	Yes	2	0	1	0	1	ND
138	P1431	PC	Panel	M	3	M	NF1	CNS	Optic glioma	Yes	2	0	1	0	1	ND
139	P1451	PC	Panel	M	4	M	NF1	CNS	Optic glioma	Yes	3	1	1	0	1	ND
140	P365	PC	Panel	F	10	M	NF1	CNS	Intracranial neurofibroma	Yes	2	1	0	0	1	ND
416	R1026	RC	CES	F	1	M	no mut	Germ cell tumors	Yolk sac tumor	No	0	0	0	0	0	ND
141	P466	PC	Panel	F	8	M	NF1	CNS	Glioma	Yes	2	1	0	0	1	ND
418	P802	PC	Panel	M	2	M	BRCA2	Germ cell tumors	Germ cell tumor	No	0	0	0	0	0	ND
142	P343	PC	Panel	F	4	M	NF1	CNS	Optic glioma	Yes	2	0	1	0	1	ND
420	P780	PC	Panel	F	0	M	no mut	Germ cell tumors	Germ cell tumor	No	0	0	0	0	0	ND
421	P378	PC	CES	F	0	M	no mut	Germ cell tumors	Germ cell tumor	No	0	0	0	0	0	ND
422	R1015	RC	CES	M	2	M	no mut	Gonadal tumors	Testicular germ cell tumor	No	0	0	0	0	0	ND
145	P1368	PC	Panel	M	13	M	no mut	CNS	Pilocytic astrocytoma	Yes	1	0	0	0	1	ND
424	P751	PC	Panel	F	8	M	no mut	Gonadal tumors	Germ cell tumor	No	0	0	0	0	0	ND
146	P1591	PC	Panel	M	4	M	no mut	CNS	Optic glioma	Yes	3	1	1	0	1	ND
426	P979	PC	Panel	F	0	M	CHEK2	Germ cell tumors	Germ cell tumor	No	0	0	0	0	0	ND
427	R704	RC	CES	M	2	M	no mut	Gonadal tumors	Testicular yolk sac tumor	No	0	0	0	0	0	ND
428	P451	PC	Panel	F	9	M	no mut	Gonadal tumors	Testicular yolk sac tumor	No	0	0	0	0	0	ND
147	P1189	PC	Panel	F	16	M	no mut	CNS	Optic glioma	Yes	1	0	1	0	0	ND
430	P494	PC	Panel	F	16	M	no mut	Gonadal tumors	Teratoma	No	0	0	0	0	0	ND
431	P1265	PC	Panel	F	1	M	no mut	CNS	Embryonal tumor, NOS	No	0	0	0	0	0	ND
151	P1142	PC	Panel	M	4	M	no mut	CNS	Athypical terratoid/rhabdoid tumor	Yes	1	0	1	0	0	ND
433	P510	PC	CES	M	13	M	no mut	Bone tumors	Osteochondromas (HMO)	No	0	0	0	0	0	ND
152	P1186	PC	Panel	M	2	M	no mut	CNS	Athypical terratoid/rhabdoid tumor	Yes	1	0	1	0	0	ND
435	P552	PC	CES	M	15	M	CHEK2	Bone tumors	Osteochondromas (HMO)	No	0	0	0	0	0	ND
153	P1220	PC	Panel	M	14	M	CHEK2	CNS	Optic glioma	Yes	1	0	1	0	0	ND
154	P1251	PC	Panel	M	5	M	no mut	CNS	Medulloblastoma	Yes	1	0	0	0	1	ND
159	P1552	PC	Panel	F	4	M	no mut	CNS	Pineoblastoma	Yes	1	0	1	0	0	ND
164	P1597	PC	Panel	F	12	M	no mut	CNS	Pineoblastoma	Yes	1	0	1	0	0	ND
440	P392	PC	CES	M	0	M	no mut	Other soft-tissue tumors	Myofibroma	No	0	0	0	0	0	ND
173	R799	RC	CES	M	9	M	ATM	Bone tumors	Osteosarcoma	Yes	1	1	0	0	0	ND
184	R876	RC	CES	F	10	M	no mut	Bone tumors	Osteosarcoma	Yes	1	1	0	0	0	ND
443	P207	PC	Panel	F	15	M	no mut	Breast fibroepithelial tumors	Fibroadenoma	No	0	0	0	0	0	ND
444	P208	PC	Panel	F	16	M	BRCA2	Breast fibroepithelial tumors	Fibroadenoma	No	0	0	0	0	0	ND
445	P215	PC	Panel	F	15	M	no mut	Breast fibroepithelial tumors	Fibroadenoma	No	0	0	0	0	0	ND
196	R683	RC	CES	M	5	M	TP53	Bone tumors	Osteosarcoma	Yes	1	1	0	0	0	ND
219	R1075	RC	CES	F	11	M	BRCA1	Bone tumors	Osteosarcoma	Yes	1	1	0	0	0	ND
227	P18	PC	Panel	F	15	M	TP53	Bone tumors	Osteosarcoma	Yes	1	1	0	0	0	ND
449	P366	PC	Panel	F	14	M	no mut	Breast fibroepithelial tumors	Fibroadenoma	No	0	0	0	0	0	ND
231	P204	PC	Panel	F	15	M	TP53	Bone tumors	Osteosarcoma	Yes	1	1	0	0	0	ND
451	P503	PC	Panel	F	16	M	no mut	Breast fibroepithelial tumors	Fibroadenoma	No	0	0	0	0	0	ND
452	P397	PC	Panel	F	17	M	no mut	Breast fibroepithelial tumors	Fibroadenoma	No	0	0	0	0	0	ND
453	P403	PC	Panel	F	16	M	no mut	Breast fibroepithelial tumors	Fibroadenoma	No	0	0	0	0	0	ND
232	P291	PC	CES	M	7	M	no mut	Bone tumors	Osteosarcoma	Yes	1	0	0	0	1	ND
455	P617	PC	Panel	F	14	M	no mut	Breast fibroepithelial tumors	Fibroadenoma	No	0	0	0	0	0	ND
456	P638	PC	Panel	F	15	M	no mut	Breast fibroepithelial tumors	Fibroadenoma	No	0	0	0	0	0	ND
272	P1571	RC	Panel	F	7	M	MSH6	Bone tumors	Osteosarcoma	Yes	1	1	0	0	0	ND
458	P808	PC	Panel	F	16	M	no mut	Breast fibroepithelial tumors	Fibroadenoma	No	0	0	0	0	0	ND
273	R1005 (R757)	RC	CES	F	5	M	no mut	Bone tumors	Ewing sarcoma	Yes	1	1	0	0	0	ND
460	P911	PC	Panel	F	16	M	no mut	Breast fibroepithelial tumors	Fibroadenoma	No	0	0	0	0	0	ND
461	P969	PC	Panel	F	14	M	no mut	Breast fibroepithelial tumors	Fibroadenoma	No	0	0	0	0	0	ND
462	P978	PC	Panel	F	16	M	no mut	Breast fibroepithelial tumors	Fibroadenoma	No	0	0	0	0	0	ND
463	P983	PC	Panel	F	15	M	no mut	Breast fibroepithelial tumors	Fibroadenoma	No	0	0	0	0	0	ND
464	P1050	PC	Panel	F	16	M	no mut	Breast fibroepithelial tumors	Fibroadenoma	No	0	0	0	0	0	ND
465	P1063	PC	Panel	F	14	M	no mut	Breast fibroepithelial tumors	Fibroadenoma	No	0	0	0	0	0	ND
466	P1079	PC	Panel	F	14	M	no mut	Breast fibroepithelial tumors	Fibroadenoma	No	0	0	0	0	0	ND
467	P1407	PC	Panel	F	15	M	no mut	Breast fibroepithelial tumors	Fibroadenoma	No	0	0	0	0	0	ND
279	R701	RC	CES	F	10	M	no mut	Bone tumors	Ewing sarcoma	Yes	1	0	0	0	1	ND
286	P35	PC	CES	M	3	M	PMS2	Soft-tissue sarcomas	Rhabdomyosarcoma	Yes	2	1	0	0	1	ND
289	P91	PC	CES	M	4	M	NF1	Soft-tissue sarcomas	Rhabdomyosarcoma	Yes	1	0	0	0	1	ND
290	P102	PC	CES	M	8	M	no mut	Soft-tissue sarcomas	Rhabdomyosarcoma	Yes	1	1	0	0	0	ND
292	P132	PC	CES	F	6	M	NF1	Soft-tissue sarcomas	Rhabdomyosarcoma	Yes	2	1	0	0	1	ND
299	P263	PC	Panel	F	10	M	no mut	Soft-tissue sarcomas	Rhabdomyosarcoma	Yes	1	0	0	0	1	ND
317	R856	RC	CES	M	5	M	NBN (hom)	Soft-tissue sarcomas	Rhabdomyosarcoma	Yes	1	0	0	0	1	ND
318	R868	RC	CES	F	2	M	TP53	Soft-tissue sarcomas	Rhabdomyosarcoma	Yes	1	1	0	0	0	ND
336	P1041	PC	Panel	F	17	M	DICER1	Soft-tissue sarcomas	Rhabdomyosarcoma	Yes	1	1	0	0	0	ND
340	R1040	RC	CES	F	0	M	no mut	Soft-tissue sarcomas	Other sarcomas	Yes	1	0	0	0	1	ND
343	P1223	PC	Panel	F	16	M	DICER1	Soft-tissue sarcomas	Endometrial stromal sarcoma	Yes	1	Healthy mutation carrier	1	0	0	ND
344	P1493	PC	Panel	F	13	M	no mut	Soft-tissue sarcomas	Other sarcomas	Yes	1	1	0	0	0	ND
348	P001	PC	Panel	F	7	M	VHL	Neuroendocrine tumors	Pheochromocytoma	Yes	2	1	1	0	0	ND
349	P1019	PC	Panel	M	13	M	VHL	Neuroendocrine tumors	Pheochromocytoma	Yes	2	1	1	0	0	ND
350	P1116	PC	Panel	M	14	M	no mut	Neuroendocrine tumors	Pheochromocytoma	Yes	1	0	1	0	0	ND
351	P1118	PC	Panel	M	13	M	no mut	Neuroendocrine tumors	Pheochromocytoma	Yes	1	0	1	0	0	ND
352	P1119	PC	Panel	M	2	M	no mut	Neuroendocrine tumors	Pheochromocytoma	Yes	1	0	1	0	0	ND
485	R699	RC	CES	M	8	M	no mut	Thyroid carcinoma	Papillary thyroid carcinoma	No	0	0	0	0	0	ND
486	P146	PC	CES	F	13	M	MUTYH (het)	Thyroid carcinoma	Papillary thyroid carcinoma	No	0	0	0	0	0	ND
487	P206	PC	CES	M	16	M	no mut	Thyroid carcinoma	Papillary thyroid carcinoma	No	0	0	0	0	0	ND
353	P1029	PC	Panel	F	15	M	no mut	Neuroendocrine tumors	Pheochromocytoma	Yes	1	0	1	0	0	ND
354	P1025	PC	Panel	M	15	M	no mut	Neuroendocrine tumors	Pheochromocytoma	Yes	1	0	1	0	0	ND
355	P576	PC	Panel	M	17	M	NF1	Neuroendocrine tumors	Pheochromocytoma	Yes	3	1	1	0	1	ND
356	P727	PC	Panel	F	10	M	no mut	Neuroendocrine tumors	Paraganglioma	Yes	1	0	1	0	0	ND
357	P180	PC	CES	M	10	M	SDHB	Neuroendocrine tumors	Paraganglioma	Yes	2	0	1	0	1	ND
493	P400	PC	Panel	F	17	M	no mut	Thyroid carcinoma	Papillary thyroid carcinoma	No	0	0	0	0	0	ND
494	P409	PC	Panel	F	6	M	no mut	Thyroid carcinoma	Papillary thyroid carcinoma	No	0	0	0	0	0	ND
495	P424	PC	Panel	F	8	M	no mut	Thyroid carcinoma	Papillary thyroid carcinoma	No	0	0	0	0	0	ND
496	P554	PC	Panel	F	12	M	no mut	Thyroid carcinoma	Papillary thyroid carcinoma	No	0	0	0	0	0	ND
358	P002	PC	Panel	M	13	M	SDHB	Neuroendocrine tumors	Paraganglioma	Yes	1	0	1	0	0	ND
498	P562	PC	Panel	F	12	M	no mut	Thyroid carcinoma	Papillary thyroid carcinoma	No	0	0	0	0	0	ND
359	P448	PC	Panel	F	5	M	no mut	Neuroendocrine tumors	Paraganglioma	Yes	1	0	1	0	0	ND
500	P632	PC	Panel	F	14	M	no mut	Thyroid carcinoma	Papillary thyroid carcinoma	No	0	0	0	0	0	ND
501	P684	PC	Panel	M	12	M	no mut	Thyroid carcinoma	Papillary thyroid carcinoma	No	0	0	0	0	0	ND
360	R759	RC	CES	F	1	M	no mut	Neuroblastoma	Neuroblastoma/ganglioneuroblastoma	Yes	1	1	0	0	0	ND
376	R1043	RC	CES	M	2	M	no mut	Neuroblastoma	Neuroblastoma/ganglioneuroblastoma	Yes	1	1	0	0	0	ND
504	P690	PC	Panel	F	14	M	no mut	Thyroid carcinoma	Papillary thyroid carcinoma	No	0	0	0	0	0	ND
505	P754	PC	Panel	F	11	M	no mut	Thyroid carcinoma	Papillary thyroid carcinoma	No	0	0	0	0	0	ND
506	P706	PC	Panel	F	6	M	no mut	Thyroid carcinoma	Papillary thyroid carcinoma	No	0	0	0	0	0	ND
507	P707	PC	Panel	F	11	M	no mut	Thyroid carcinoma	Papillary thyroid carcinoma	No	0	0	0	0	0	ND
385	P53	PC	CES	F	0	M	no mut	Neuroblastoma	Neuroblastoma/ganglioneuroblastoma	Yes	1	1	0	0	0	ND
509	P781	PC	Panel	M	15	M	MUTYH (het)	Thyroid carcinoma	Papillary thyroid carcinoma	No	0	0	0	0	0	ND
387	P203	PC	CES	F	0	M	no mut	Neuroblastoma	Neuroblastoma/ganglioneuroblastoma	Yes	1	0	0	0	1	ND
511	P818	PC	Panel	F	14	M	no mut	Thyroid carcinoma	Papillary thyroid carcinoma	No	0	0	0	0	0	ND
388	P178	PC	CES	M	0	M	no mut	Neuroblastoma	Neuroblastoma/ganglioneuroblastoma	Yes	1	0	0	0	1	ND
513	P835	PC	Panel	F	16	M	no mut	Thyroid carcinoma	Papillary thyroid carcinoma	No	0	0	0	0	0	ND
514	P857	PC	Panel	F	15	M	no mut	Thyroid carcinoma	Papillary thyroid carcinoma	No	0	0	0	0	0	ND
405	P1010	PC	Panel	F	1	M	no mut	Peripheral nerve sheath tumors	MPNST	Yes	1	0	1	0	0	ND
516	P899	PC	Panel	F	15	M	no mut	Thyroid carcinoma	Papillary thyroid carcinoma	No	0	0	0	0	0	ND
406	P1023	PC	Panel	M	13	M	no mut	Peripheral nerve sheath tumors	MPNST	Yes	1	0	1	0	0	ND
518	P910	PC	Panel	F	12	M	no mut	Thyroid carcinoma	Papillary thyroid carcinoma	No	0	0	0	0	0	ND
519	P921	PC	Panel	M	11	M	no mut	Thyroid carcinoma	Papillary thyroid carcinoma	No	0	0	0	0	0	ND
520	P932	PC	Panel	F	9	M	no mut	Thyroid carcinoma	Papillary thyroid carcinoma	No	0	0	0	0	0	ND
407	P213	PC	CES	F	13	M	NF1	Peripheral nerve sheath tumors	MPNST	Yes	2	0	1	0	1	ND
522	P936	PC	Panel	F	17	M	no mut	Thyroid carcinoma	Papillary thyroid carcinoma	No	0	0	0	0	0	ND
523	P953	PC	Panel	F	15	M	no mut	Thyroid carcinoma	Papillary thyroid carcinoma	No	0	0	0	0	0	ND
524	P997	PC	Panel	F	13	M	no mut	Thyroid carcinoma	Papillary thyroid carcinoma	No	0	0	0	0	0	ND
525	P984	PC	Panel	F	11	M	no mut	Thyroid carcinoma	Papillary thyroid carcinoma	No	0	0	0	0	0	ND
526	P989	PC	Panel	F	17	M	no mut	Thyroid carcinoma	Papillary thyroid carcinoma	No	0	0	0	0	0	ND
527	P1017	PC	Panel	M	16	M	no mut	Thyroid carcinoma	Papillary thyroid carcinoma	No	0	0	0	0	0	ND
528	P1032	PC	Panel	F	11	M	no mut	Thyroid carcinoma	Papillary thyroid carcinoma	No	0	0	0	0	0	ND
529	P1039	PC	Panel	F	15	M	no mut	Thyroid carcinoma	Papillary thyroid carcinoma	No	0	0	0	0	0	ND
530	P1501	PC	Panel	F	17	M	no mut	Thyroid carcinoma	Papillary thyroid carcinoma	No	0	0	0	0	0	ND
531	P1532	PC	Panel	F	11	M	no mut	Thyroid carcinoma	Papillary thyroid carcinoma	No	0	0	0	0	0	ND
408	P1178	PC	Panel	M	0	M	no mut	Peripheral nerve sheath tumors	MPNST	Yes	1	0	1	0	0	ND
409	P268	PC	Panel	M	13	M	NF1	Peripheral nerve sheath tumors	MPNST	Yes	3	1	1	0	1	ND
534	P488	PC	Panel	M	15	M	DICER1, MUTYH (het)	Thyroid carcinoma	Follicular thyroid carcinoma	No	0	Healthy mutation carrier	0	0	0	ND
535	P668	PC	Panel	F	12	M	no mut	Thyroid carcinoma	Follicular thyroid carcinoma	No	0	0	0	0	0	ND
410	P1349	PC	Panel	M	2	M	no mut	Peripheral nerve sheath tumors	MPNST	Yes	1	0	1	0	0	ND
411	P539	PC	Panel	F	14	M	no mut	Peripheral nerve sheath tumors	Neurofibroma	Yes	2	1	0	0	1	ND
412	P1047	PC	Panel	M	13	M	no mut	Peripheral nerve sheath tumors	Schwannoma	Yes	1	0	1	0	0	ND
413	P1061	PC	Panel	F	10	M	NF1	Peripheral nerve sheath tumors	Schwannoma	Yes	2	0	1	0	1	ND
414	P888	PC	Panel	M	10	M	NF1	Peripheral nerve sheath tumors	Plexiform neurofibroma	Yes	3	1	1	0	1	ND
541	P853	PC	Panel	M	11	M	no mut	Thyroid carcinoma	Follicular thyroid carcinoma	No	0	0	0	0	0	ND
542	P896	PC	Panel	F	14	M	no mut	Thyroid carcinoma	Follicular thyroid carcinoma	No	0	0	0	0	0	ND
543	P906	PC	Panel	F	17	M	no mut	Thyroid carcinoma	Follicular thyroid carcinoma	No	0	0	0	0	0	ND
415	P1376	PC	Panel	F	5	M	NF1	Peripheral nerve sheath tumors	Schwannoma	Yes	2	0	1	0	1	ND
417	P555	PC	Panel	F	2	M	no mut	Germ cell tumors	Teratoma	Yes	1	0	0	0	1	ND
419	P777	PC	Panel	F	4	M	PTEN	Germ cell tumors	Germ cell tumor	Yes	1	0	0	0	1	ND
547	P985	PC	Panel	F	13	M	no mut	Thyroid carcinoma	Follicular thyroid carcinoma	No	0	0	0	0	0	ND
423	R709	RC	CES	M	0	M	MUTYH (het)	Germ cell tumors	Testicular yolk sac tumor	Yes	1	0	0	0	1	ND
549	P1033	PC	Panel	F	14	M	DICER1	Thyroid carcinoma	Follicular thyroid carcinoma	No	0	0	0	0	0	ND
550	P1035	PC	CES	F	15	M	no mut	Thyroid carcinoma	Follicular thyroid carcinoma	No	0	0	0	0	0	ND
425	P962	PC	Panel	F	9	M	CHEK2	Gonadal tumors	Germ cell tumor	Yes	1	1	0	0	0	ND
429	P573	PC	Panel	F	8	M	PTEN	Gonadal tumors	Embryonal carcinoma	Yes	1	0	0	0	1	ND
434	P1137	PC	CES	M	3	M	EXT1	Bone tumors	Osteochondromas (HMO)	Yes	1	1	0	0	0	ND
436	P1001	PC	Panel	F	0	M	no mut	Other soft-tissue tumors	Infantile myofibromatosis	Yes	1	0	1	0	0	ND
437	P391	PC	Panel	F	0	M	no mut	Other soft-tissue tumors	Infantile myofibromatosis	Yes	1	0	1	0	0	ND
438	P379	PC	CES	M	1	M	ACVR1	Others	Fibrodysplasia ossificans progressiva	Yes	1	0	0	0	1	ND
439	P103	PC	CES	M	0	M	BRCA1, PDGFRB, MUTYH (het)	Other soft-tissue tumors	Infantile myofibromatosis	Yes	1	Healthy mutation carrier	0	0	1	ND
441	P81	PC	CES	F	17	M	no mut	Breast fibroepithelial tumors	Fibroadenoma	Yes	1	1	0	0	0	ND
442	P96	PC	CES	F	14	M	CHEK2, PTEN	Breast fibroepithelial tumors	Fibroadenoma	Yes	1	0	0	0	1	ND
446	P318	PC	Panel	F	14	M	no mut	Breast fibroepithelial tumors	Fibroadenoma	Yes	1	1	0	0	0	ND
447	P321	PC	CES	F	16	M	BRCA1	Breast fibroepithelial tumors	Fibroadenoma	Yes	1	1	0	0	0	ND
448	P348	PC	Panel	F	15	M	no mut	Breast fibroepithelial tumors	Fibroadenoma	Yes	1	1	0	0	0	ND
450	P374	PC	Panel	F	14	M	no mut	Breast fibroepithelial tumors	Fibroadenoma	Yes	1	1	0	0	0	ND
454	P121	PC	CES	F	13	M	PTEN ATM	Breast fibroepithelial tumors	Fibroadenoma	Yes	2	1	0	0	1	ND
457	P724	PC	Panel	F	15	M	no mut	Breast fibroepithelial tumors	Fibroadenoma	Yes	1	1	0	0	0	ND
459	P833	PC	Panel	F	15	M	no mut	Breast fibroepithelial tumors	Fibroadenoma	Yes	1	1	0	0	0	ND
468	P783	PC	Panel	F	12	M	no mut	Renal tumors	Renal cell carcinoma	Yes	1	0	1	0	0	ND
469	P784	PC	Panel	F	9	M	no mut	Renal tumors	TFE3/TFEB rearranged renal cell carcinoma	Yes	1	0	1	0	0	ND
470	P856	PC	Panel	F	14	M	no mut	Renal tumors	TFE3 rearranged renal cell carcinoma	Yes	1	0	1	0	0	ND
471	P913	PC	Panel	M	7	M	SDHB	Renal tumors	Succinate dehydrogenase deficient renal cell carcinoma	Yes	1	0	1	0	0	ND
472	P630	PC	Panel	F	6	M	no mut	Renal tumors	TFE3/TFEB rearranged renal cell carcinoma	Yes	1	0	1	0	0	ND
473	P267	PC	Panel	F	14	M	no mut	Renal tumors	TFE3 rearranged renal cell carcinoma	Yes	1	0	1	0	0	ND
474	P713	PC	Panel	F	14	M	no mut	Renal tumors	Chromophobe renal cell carcinoma	Yes	1	ND	1	0	0	ND
475	P714	PC	Panel	M	14	M	no mut	Renal tumors	Renal cell carcinoma	Yes	1	0	1	0	0	ND
476	P716	PC	Panel	F	17	M	no mut	Renal tumors	TFEB rearranged renal cell carcinoma	Yes	1	0	1	0	0	ND
477	P1159	PC	Panel	F	14	M	SDHB	Renal tumors	Succinate dehydrogenase deficient renal cell carcinoma	Yes	1	Healthy mutation carrier	1	0	0	ND
478	P1162	PC	Panel	F	17	M	no mut	Renal tumors	Classic angiomyolipoma	Yes	1	0	1	0	0	ND
479	P1472	PC	Panel	F	17	M	no mut	Renal tumors	TFE3 rearranged renal cell carcinoma	Yes	1	0	1	0	0	ND
480	P1122	PC	Panel	F	11	M	RET	Thyroid carcinoma	Medullary thyroid carcinoma	Yes	1	0	1	0	0	ND
481	P69	PC	CES	F	8	M	DICER1	Thyroid carcinoma	Papillary thyroid carcinoma	Yes	1	1	0	0	0	ND
482	P88	PC	CES	F	16	M	DICER1	Thyroid carcinoma	Papillary thyroid carcinoma	Yes	1	1	0	0	0	ND
483	P104	PC	CES	F	16	M	APC	Thyroid carcinoma	Papillary thyroid carcinoma	Yes	1	1	0	0	0	ND
484	R689	RC	CES	F	4	M	no mut	Thyroid carcinoma	Papillary thyroid carcinoma	Yes	1	1	0	0	0	ND
489	P319	PC	Panel	M	12	M	no mut	Thyroid carcinoma	Papillary thyroid carcinoma	Yes	1	0	0	0	1	ND
490	P384	PC	Panel	F	16	M	no mut	Thyroid carcinoma	Papillary thyroid carcinoma	Yes	1	1	0	0	0	ND
491	P385	PC	Panel	F	11	M	no mut	Thyroid carcinoma	Papillary thyroid carcinoma	Yes	1	1	0	0	0	ND
492	P394	PC	Panel	M	6	M	no mut	Thyroid carcinoma	Papillary thyroid carcinoma	Yes	1	1	0	0	0	ND
497	P561	PC	Panel	F	14	M	no mut	Thyroid carcinoma	Papillary thyroid carcinoma	Yes	1	1	0	0	0	ND
499	P600	PC	Panel	F	15	M	no mut	Thyroid carcinoma	Papillary thyroid carcinoma	Yes	1	1	0	0	0	ND
502	P688	PC	Panel	M	15	M	no mut	Thyroid carcinoma	Papillary thyroid carcinoma	Yes	1	1	0	0	0	ND
503	P689	PC	Panel	F	17	M	no mut	Thyroid carcinoma	Papillary thyroid carcinoma	Yes	1	1	0	0	0	ND
592	P1110	PC	Panel	F	13	M	no mut	Gonadal tumors	SCST (Juvenile granulosa cell tumor)	No	0	0	0	0	0	ND
593	P1492	PC	Panel	F	16	M	DICER1	Gonadal tumors	SCST (Juvenile granulosa cell tumor)	No	0	0	0	0	0	ND
594	P242	PC	Panel	F	16	M	no mut	Gonadal tumors	Mucinous cystadenoma	No	0	0	0	0	0	ND
595	P1682	PC	Panel	F	15	M	no mut	Others	Mucoepidermoid carcinoma	No	0	0	0	0	0	ND
508	P778	PC	Panel	F	16	M	no mut	Thyroid carcinoma	Papillary thyroid carcinoma	Yes	1	1	0	0	0	ND
510	P792	PC	Panel	F	15	M	no mut	Thyroid carcinoma	Papillary thyroid carcinoma	Yes	1	1	0	0	0	ND
512	P821	PC	Panel	M	16	M	no mut	Thyroid carcinoma	Papillary thyroid carcinoma	Yes	1	0	0	0	1	ND
599	P905	PC	Panel	M	11	M	no mut	Other soft-tissue tumors	Angiolipoma	No	0	0	0	0	0	ND
515	P873	PC	Panel	F	17	M	no mut	Thyroid carcinoma	Papillary thyroid carcinoma	Yes	1	1	0	0	0	ND
517	P908	PC	Panel	M	10	M	no mut	Thyroid carcinoma	Papillary thyroid carcinoma	Yes	1	1	0	0	0	ND
602	P750	PC	Panel	F	16	M	no mut	Breast fibroepithelial tumors	Phyllodes tumor	No	0	0	0	0	0	ND
521	P935	PC	Panel	F	16	M	APC	Thyroid carcinoma	Papillary thyroid carcinoma	Yes	1	1	0	0	0	ND
532	P107	PC	CES	M	3	M	no mut	Thyroid carcinoma	Follicular thyroid carcinoma	Yes	2	1	0	0	1	ND
533	P363	PC	Panel	F	10	M, M	PTEN	Thyroid carcinoma, breast tumor	Follicular thyroid carcinoma, intraductal papilloma	Yes	1	0	0	0	1	ND
606	P710	PC	Panel	M	1	M	no mut	Nephroblastoma	Nephroblastoma	No	0	0	0	0	0	ND
607	P340	PC	Panel	F	17	M	no mut	Gonadal tumors	Mucinous borderline tumor	No	0	0	0	0	0	ND
608	P627	PC	Panel	F	14	M	MUTYH (het)	Gonadal tumors	Serous borderline tumor	No	0	Healthy mutation carrier	0	0	0	ND
536	P608	PC	Panel	F	16	M	no mut	Thyroid carcinoma	Follicular thyroid carcinoma	Yes	1	1	0	0	0	ND
538	P791	PC	Panel	F	9	M	DICER1	Thyroid carcinoma	Follicular thyroid carcinoma	Yes	1	1	0	0	0	ND
539	P836	PC	Panel	F	2	M	DICER1	Thyroid carcinoma	Follicular thyroid carcinoma	Yes	1	1	0	0	0	ND
540	P845	PC	Panel	F	10	M	no mut	Thyroid carcinoma	Follicular thyroid carcinoma	Yes	1	1	0	0	0	ND
544	P949	PC	Panel	F	16	M	no mut	Thyroid carcinoma	Follicular thyroid carcinoma	Yes	1	1	0	0	0	ND
545	P950	PC	Panel	F	13	M	no mut	Thyroid carcinoma	Follicular thyroid carcinoma	Yes	1	1	0	0	0	ND
546	P982	PC	Panel	F	9	M	no mut	Thyroid carcinoma	Follicular thyroid carcinoma	Yes	1	1	0	0	0	ND
616	P313	PC	Panel	F	15	M	no mut	Gonadal tumors	Serous cystadenoma	No	0	0	0	0	0	ND
617	P534	PC	Panel	F	9	M	no mut	Gonadal tumors	Ovarian germ cell tumor	No	0	0	0	0	0	ND
618	P974	PC	Panel	M	16	M	no mut	Gonadal tumors	Testicular germ cell tumor	No	0	0	0	0	0	ND
548	P1027	PC	Panel	F	17	M	no mut	Thyroid carcinoma	Follicular thyroid carcinoma	Yes	1	1	0	0	0	ND
551	P1287	PC	Panel	M	8	M	PTEN	Thyroid carcinoma	Follicular thyroid adenoma	Yes	1	0	0	0	1	ND
552	P190	PC	CES	F	11	M	DICER1	Gonadal tumors	Sertoli-Leydig cell tumor	Yes	2	1	1	0	0	ND
553	P266	PC	Panel	F	6	M	no mut	Gonadal tumors	Sertoli-Leydig cell tumor	Yes	1	0	1	0	0	ND
623	P1665	PC	Panel	M	0	M	no mut	Neuroblastoma	Neuroblastoma	No	0	0	0	0	0	ND
554	P305	PC	Panel	F	14	M	DICER1	Gonadal tumors	Sertoli-Leydig cell tumor	Yes	1	0	1	0	0	ND
555	P49	PC	CES	F	13	M	no mut	Gonadal tumors	Sertoli-Leydig cell tumor	Yes	2	0	1	0	1	ND
556	P564	PC	Panel	F	14	M	no mut	Gonadal tumors	Sertoli-Leydig cell tumor	Yes	1	0	1	0	0	ND
557	P931	PC	Panel	F	17	M	no mut	Gonadal tumors	Sertoli-Leydig cell tumor	Yes	1	0	1	0	0	ND
558	P934	PC	Panel	F	16	M	no mut	Gonadal tumors	Sertoli-Leydig cell tumor	Yes	1	0	1	0	0	ND
559	P1181	PC	Panel	F	13	M	no mut	Gonadal tumors	Sertoli-Leydig cell tumor	Yes	1	0	1	0	0	ND
560	P1308	PC	Panel	F	15	M	no mut	Gonadal tumors	Sertoli-Leydig cell tumor	Yes	1	0	1	0	0	ND
631	R253	RC	CES	F	8	M	no mut	Non-Hodgkin lymphoma	Burkitt lymphoma	No	0	0	0	0	0	ND
632	R199	RC	CES	M	14	M	no mut	Hodgkin lymphoma	Hodgkin lymphoma	No	0	0	0	0	0	ND
561	P1614	PC	Panel	F	12	M	no mut	Gonadal tumors	Sertoli-Leydig cell tumor	Yes	1	0	1	0	0	ND
634	R231	RC	CES	M	14	M	no mut	Non-Hodgkin lymphoma	Non-Hodgkin lymphoma	No	0	0	0	0	0	ND
635	R198	RC	CES	M	12	M	no mut	Hodgkin lymphoma	Hodgkin lymphoma	No	0	0	0	0	0	ND
636	R144	RC	CES	F	5	M	no mut	Non-Hodgkin lymphoma	Non-Hodgkin lymphoma	No	0	0	0	0	0	ND
637	R207	RC	CES	M	9	M	no mut	Non-Hodgkin lymphoma	Non-Hodgkin lymphoma	No	0	0	0	0	0	ND
638	R223	RC	CES	M	8	M	no mut	Non-Hodgkin lymphoma	Burkitt lymphoma	No	0	0	0	0	0	ND
639	R284	RC	CES	M	6	M	no mut	Non-Hodgkin lymphoma	Non-Hodgkin lymphoma	No	0	0	0	0	0	ND
640	R286	RC	CES	M	7	M	no mut	Non-Hodgkin lymphoma	Non-Hodgkin lymphoma	No	0	0	0	0	0	ND
641	R287	RC	CES	M	3	M	no mut	Non-Hodgkin lymphoma	Burkitt lymphoma	No	0	0	0	0	0	ND
642	R294	RC	CES	M	13	M	no mut	Hodgkin lymphoma	Hodgkin lymphoma	No	0	0	0	0	0	ND
643	R314	RC	CES	M	11	M	no mut	Non-Hodgkin lymphoma	Non-Hodgkin lymphoma	No	0	0	0	0	0	ND
644	R251	RC	CES	F	14	M	no mut	Non-Hodgkin lymphoma	Burkitt lymphoma	No	0	0	0	0	0	ND
645	R403	RC	CES	M	10	M	no mut	Non-Hodgkin lymphoma	Burkitt lymphoma	No	0	0	0	0	0	ND
646	R379	RC	CES	F	13	M	no mut	Non-Hodgkin lymphoma	Non-Hodgkin lymphoma	No	0	0	0	0	0	ND
647	R401	RC	CES	F	13	M	no mut	Non-Hodgkin lymphoma	Non-Hodgkin lymphoma	No	0	0	0	0	0	ND
648	R218	RC	CES	M	4	M	no mut	Hodgkin lymphoma	Hodgkin lymphoma	No	0	0	0	0	0	ND
649	R394	RC	CES	M	14	M	no mut	Non-Hodgkin lymphoma	Non-Hodgkin lymphoma	No	0	0	0	0	0	ND
650	R439	RC	CES	F	11	M	no mut	Non-Hodgkin lymphoma	Burkitt lymphoma	No	0	0	0	0	0	ND
651	R573	RC	CES	M	6	M	no mut	Non-Hodgkin lymphoma	Burkitt lymphoma	No	0	0	0	0	0	ND
652	R651	RC	CES	M	4	M	no mut	Non-Hodgkin lymphoma	Burkitt lymphoma	No	0	0	0	0	0	ND
653	R587	RC	CES	M	4	M	no mut	Non-Hodgkin lymphoma	Non-Hodgkin lymphoma	No	0	0	0	0	0	ND
654	R269	RC	CES	F	13	M	no mut	Hodgkin lymphoma	Hodgkin lymphoma	No	0	0	0	0	0	ND
655	R254	RC	CES	F	11	M	no mut	Non-Hodgkin lymphoma	Non-Hodgkin lymphoma	No	0	0	0	0	0	ND
656	R255	RC	CES	M	2	M	no mut	Hodgkin lymphoma	Hodgkin lymphoma	No	0	0	0	0	0	ND
657	R256	RC	CES	F	2	M	no mut	Hodgkin lymphoma	Hodgkin lymphoma	No	0	0	0	0	0	ND
658	R219	RC	CES	M	10	M	no mut	Hodgkin lymphoma	Hodgkin lymphoma	No	0	0	0	0	0	ND
659	R361	RC	CES	M	7	M	no mut	Non-Hodgkin lymphoma	Non-Hodgkin lymphoma	No	0	0	0	0	0	ND
660	R390	RC	CES	M	7	M	no mut	Hodgkin lymphoma	Hodgkin lymphoma	No	0	0	0	0	0	ND
661	R438	RC	CES	M	10	M	no mut	Hodgkin lymphoma	Hodgkin lymphoma	No	0	0	0	0	0	ND
662	R614	RC	CES	F	16	M	no mut	Hodgkin lymphoma	Hodgkin lymphoma	No	0	0	0	0	0	ND
663	R5	RC	CES	M	3	M	no mut	Hodgkin lymphoma	Hodgkin lymphoma	No	0	0	0	0	0	ND
664	R549	RC	CES	M	13	M	no mut	Hodgkin lymphoma	Hodgkin lymphoma	No	0	0	0	0	0	ND
665	R339	RC	CES	F	15	M	no mut	Hodgkin lymphoma	Hodgkin lymphoma	No	0	0	0	0	0	ND
666	R289	RC	CES	F	7	M	no mut	Leukemia	Acute lymphoblastic leukemia	No	0	0	0	0	0	ND
667	R297	RC	CES	F	3	M	no mut	Leukemia	Acute lymphoblastic leukemia	No	0	0	0	0	0	ND
668	R148	RC	CES	F	6	M	no mut	Leukemia	Acute lymphoblastic leukemia	No	0	0	0	0	0	ND
669	R268	RC	CES	M	3	M	no mut	Leukemia	Acute lymphoblastic leukemia	No	0	0	0	0	0	ND
670	R273	RC	CES	F	5	M	no mut	Leukemia	Acute lymphoblastic leukemia	No	0	0	0	0	0	ND
671	R153	RC	CES	M	4	M	no mut	Leukemia	Acute lymphoblastic leukemia	No	0	0	0	0	0	ND
672	R209	RC	CES	M	2	M	no mut	Leukemia	Acute lymphoblastic leukemia	No	0	0	0	0	0	ND
673	R224	RC	CES	F	8	M	no mut	Leukemia	Acute lymphoblastic leukemia	No	0	0	0	0	0	ND
674	R262	RC	CES	M	3	M	no mut	Leukemia	Acute lymphoblastic leukemia	No	0	0	0	0	0	ND
675	R240	RC	CES	F	3	M	no mut	Leukemia	Acute lymphoblastic leukemia	No	0	0	0	0	0	ND
676	R249	RC	CES	M	13	M	no mut	Leukemia	Acute lymphoblastic leukemia	No	0	0	0	0	0	ND
677	R247	RC	CES	M	1	M	no mut	Leukemia	Acute lymphoblastic leukemia	No	0	0	0	0	0	ND
678	R146	RC	CES	F	0	M	no mut	Leukemia	Acute lymphoblastic leukemia	No	0	0	0	0	0	ND
679	R206	RC	CES	F	15	M	no mut	Leukemia	Acute lymphoblastic leukemia	No	0	0	0	0	0	ND
680	R211	RC	CES	F	2	M	no mut	Leukemia	Acute lymphoblastic leukemia	No	0	0	0	0	0	ND
681	R236	RC	CES	F	4	M	no mut	Leukemia	Acute lymphoblastic leukemia	No	0	0	0	0	0	ND
682	R278	RC	CES	F	2	M	no mut	Leukemia	Acute lymphoblastic leukemia	No	0	0	0	0	0	ND
683	R290	RC	CES	M	6	M	no mut	Leukemia	Acute lymphoblastic leukemia	No	0	0	0	0	0	ND
684	R320	RC	CES	F	2	M	no mut	Leukemia	Acute lymphoblastic leukemia	No	0	0	0	0	0	ND
685	R267	RC	CES	M	1	M	no mut	Leukemia	Acute lymphoblastic leukemia	No	0	0	0	0	0	ND
686	R29b	RC	CES	M	2	M	no mut	Leukemia	Acute lymphoblastic leukemia	No	0	0	0	0	0	ND
687	R329	RC	CES	F	4	M	no mut	Leukemia	Acute lymphoblastic leukemia	No	0	0	0	0	0	ND
688	R57	RC	CES	M	1	M	no mut	Leukemia	Acute lymphoblastic leukemia	No	0	0	0	0	0	ND
689	R276	RC	CES	M	13	M	no mut	Leukemia	Acute lymphoblastic leukemia	No	0	0	0	0	0	ND
690	R373	RC	CES	F	3	M	no mut	Leukemia	Acute lymphoblastic leukemia	No	0	0	0	0	0	ND
691	R92b	RC	CES	F	2	M	no mut	Leukemia	Acute lymphoblastic leukemia	No	0	0	0	0	0	ND
692	R382	RC	CES	M	12	M	no mut	Leukemia	Acute lymphoblastic leukemia	No	0	0	0	0	0	ND
693	R204	RC	CES	F	5	M	no mut	Leukemia	Acute lymphoblastic leukemia	No	0	0	0	0	0	ND
694	R134	RC	CES	M	7	M	no mut	Leukemia	Acute lymphoblastic leukemia	No	0	0	0	0	0	ND
695	R408	RC	CES	F	4	M	no mut	Leukemia	Acute lymphoblastic leukemia	No	0	0	0	0	0	ND
696	R434	RC	CES	F	10	M	no mut	Leukemia	Acute lymphoblastic leukemia	No	0	0	0	0	0	ND
697	R435	RC	CES	M	6	M	no mut	Leukemia	Acute lymphoblastic leukemia	No	0	0	0	0	0	ND
698	R437	RC	CES	F	4	M	no mut	Leukemia	Acute lymphoblastic leukemia	No	0	0	0	0	0	ND
699	R436	RC	CES	M	4	M	no mut	Leukemia	Acute lymphoblastic leukemia	No	0	0	0	0	0	ND
700	R98b	RC	CES	M	3	M	no mut	Leukemia	Acute lymphoblastic leukemia	No	0	0	0	0	0	ND
701	R420	RC	CES	F	2	M	no mut	Leukemia	Acute lymphoblastic leukemia	No	0	0	0	0	0	ND
702	R517	RC	CES	F	5	M	no mut	Leukemia	Acute myeloid leukenia	No	0	0	0	0	0	ND
703	R585	RC	CES	F	5	M	no mut	Leukemia	Acute lymphoblastic leukemia	No	0	0	0	0	0	ND
562	P527	PC	Panel	F	13	M	no mut	Gonadal tumors	Sertoli-Leydig cell tumor	Yes	1	0	1	0	0	ND
705	R235	RC	CES	F	2	M	no mut	Leukemia	Acute lymphoblastic leukemia	No	0	0	0	0	0	ND
706	R245	RC	CES	F	5	M	no mut	Leukemia	Acute lymphoblastic leukemia	No	0	0	0	0	0	ND
707	R243	RC	CES	F	2	M	no mut	Leukemia	Acute lymphoblastic leukemia	No	0	0	0	0	0	ND
708	R212	RC	CES	M	1	M	MUTYH (het)	Leukemia	Acute lymphoblastic leukemia	No	0	0	0	0	0	ND
709	R264	RC	CES	F	4	M	no mut	Leukemia	Acute lymphoblastic leukemia	No	0	0	0	0	0	ND
710	R157	RC	CES	F	9	M	no mut	Leukemia	Acute lymphoblastic leukemia	No	0	0	0	0	0	ND
711	R217	RC	CES	F	2	M	CHEK2	Leukemia	Acute lymphoblastic leukemia	No	0	0	0	0	0	ND
712	R241	RC	CES	M	3	M	no mut	Leukemia	Acute lymphoblastic leukemia	No	0	0	0	0	0	ND
713	R248	RC	CES	F	5	M	no mut	Leukemia	Acute lymphoblastic leukemia	No	0	0	0	0	0	ND
714	R38b	RC	CES	F	7	M	no mut	Leukemia	Acute lymphoblastic leukemia	No	0	0	0	0	0	ND
715	R35b	RC	CES	F	3	M	no mut	Leukemia	Acute lymphoblastic leukemia	No	0	0	0	0	0	ND
716	R244	RC	CES	M	2	M	no mut	Leukemia	Acute lymphoblastic leukemia	No	0	0	0	0	0	ND
717	R225	RC	CES	M	2	M	no mut	Leukemia	Acute lymphoblastic leukemia	No	0	0	0	0	0	ND
718	R213	RC	CES	F	2	M	no mut	Leukemia	Acute lymphoblastic leukemia	No	0	0	0	0	0	ND
719	R259	RC	CES	F	1	M	no mut	Leukemia	Acute lymphoblastic leukemia	No	0	0	0	0	0	ND
720	R190	RC	CES	M	2	M	no mut	Leukemia	Acute lymphoblastic leukemia	No	0	0	0	0	0	ND
721	R215	RC	CES	M	3	M	no mut	Leukemia	Acute lymphoblastic leukemia	No	0	0	0	0	0	ND
722	R246	RC	CES	F	4	M	no mut	Leukemia	Acute lymphoblastic leukemia	No	0	0	0	0	0	ND
723	R210	RC	CES	M	2	M	no mut	Leukemia	Acute lymphoblastic leukemia	No	0	0	0	0	0	ND
724	R228	RC	CES	F	2	M	no mut	Leukemia	Acute lymphoblastic leukemia	No	0	0	0	0	0	ND
725	R609	RC	CES	M	5	M	no mut	Leukemia	Acute lymphoblastic leukemia	No	0	0	0	0	0	ND
726	R449	RC	CES	M	8	M	no mut	Leukemia	Acute lymphoblastic leukemia	No	0	0	0	0	0	ND
727	R590	RC	CES	M	1	M	no mut	Leukemia	Acute lymphoblastic leukemia	No	0	0	0	0	0	ND
728	R584	RC	CES	M	3	M	no mut	Leukemia	Acute lymphoblastic leukemia	No	0	0	0	0	0	ND
729	R581	RC	CES	M	2	M	no mut	Leukemia	Acute lymphoblastic leukemia	No	0	0	0	0	0	ND
730	R588	RC	CES	M	5	M	no mut	Leukemia	Acute lymphoblastic leukemia	No	0	0	0	0	0	ND
731	R571	RC	CES	M	4	M	no mut	Leukemia	Acute lymphoblastic leukemia	No	0	0	0	0	0	ND
732	R570	RC	CES	F	3	M	no mut	Leukemia	Acute lymphoblastic leukemia	No	0	0	0	0	0	ND
733	R572	RC	CES	F	3	M	no mut	Leukemia	Acute lymphoblastic leukemia	No	0	0	0	0	0	ND
734	R579	RC	CES	M	3	M	no mut	Leukemia	Acute lymphoblastic leukemia	No	0	0	0	0	0	ND
735	R576	RC	CES	M	2	M	no mut	Leukemia	Acute lymphoblastic leukemia	No	0	0	0	0	0	ND
736	R258	RC	CES	M	3	M	no mut	Leukemia	Acute lymphoblastic leukemia	No	0	0	0	0	0	ND
737	R263	RC	CES	M	2	M	no mut	Leukemia	Acute lymphoblastic leukemia	No	0	0	0	0	0	ND
738	R625	RC	CES	M	3	M	no mut	Leukemia	Acute lymphoblastic leukemia	No	0	0	0	0	0	ND
739	R628	RC	CES	M	3	M	no mut	Leukemia	Acute lymphoblastic leukemia	No	0	0	0	0	0	ND
576	P1598	PC	Panel	F	2	M	PTCH1	CNS	Medulloblastoma	Yes	2	0	1	0	1	ND
741	R608	RC	CES	M	2	M	no mut	Leukemia	Acute lymphoblastic leukemia	No	0	0	0	0	0	ND
742	R575	RC	CES	F	9	M	BRCA2	Leukemia	Acute lymphoblastic leukemia	No	0	0	0	0	0	ND
743	R342	RC	CES	F	8	M	BLM	Leukemia	Acute lymphoblastic leukemia	No	0	0	0	0	0	ND
744	R349	RC	CES	F	10	M	no mut	Leukemia	Acute lymphoblastic leukemia	No	0	0	0	0	0	ND
745	R402	RC	CES	F	2	M	no mut	Leukemia	Acute lymphoblastic leukemia	No	0	0	0	0	0	ND
746	R424	RC	CES	M	2	M	no mut	Leukemia	Acute lymphoblastic leukemia	No	0	0	0	0	0	ND
747	R447	RC	CES	M	12	M	no mut	Leukemia	Acute lymphoblastic leukemia	No	0	0	0	0	0	ND
748	R464	RC	CES	M	2	M	no mut	Leukemia	Acute lymphoblastic leukemia	No	0	0	0	0	0	ND
749	R46b	RC	CES	M	11	M	no mut	Leukemia	Acute lymphoblastic leukemia	No	0	0	0	0	0	ND
750	R493	RC	CES	M	3	M	no mut	Leukemia	Acute lymphoblastic leukemia	No	0	0	0	0	0	ND
751	R494	RC	CES	M	9	M	no mut	Leukemia	Acute lymphoblastic leukemia	No	0	0	0	0	0	ND
752	R536	RC	CES	F	4	M	no mut	Leukemia	Acute lymphoblastic leukemia	No	0	0	0	0	0	ND
753	R537	RC	CES	F	7	M	no mut	Leukemia	Acute lymphoblastic leukemia	No	0	0	0	0	0	ND
754	R561	RC	CES	M	3	M	no mut	Leukemia	Acute lymphoblastic leukemia	No	0	0	0	0	0	ND
755	R562	RC	CES	M	3	M	no mut	Leukemia	Acute lymphoblastic leukemia	No	0	0	0	0	0	ND
756	R582	RC	CES	F	4	M	no mut	Leukemia	Acute lymphoblastic leukemia	No	0	0	0	0	0	ND
757	R500	RC	CES	M	12	M	no mut	Leukemia	Acute lymphoblastic leukemia	No	0	0	0	0	0	ND
758	R610	RC	CES	M	6	M	no mut	Leukemia	Acute lymphoblastic leukemia	No	0	0	0	0	0	ND
759	R455	RC	CES	F	8	M	no mut	Leukemia	Acute lymphoblastic leukemia	No	0	0	0	0	0	ND
760	R479	RC	CES	M	9	M	no mut	Leukemia	Acute lymphoblastic leukemia	No	0	0	0	0	0	ND
761	R452	RC	CES	F	6	M	no mut	Leukemia	Acute lymphoblastic leukemia	No	0	0	0	0	0	ND
762	P179	PC	CES	M	6	M	no mut	Leukemia	Acute lymphoblastic leukemia	No	0	0	0	0	0	ND
763	P193	PC	CES	M	3	M	no mut	Non-Hodgkin lymphoma	Burkitt lymphoma	No	0	0	0	0	0	ND
764	P475	PC	CES	F	4	M	no mut	Leukemia	Acute myeloid leukenia	No	0	0	0	0	0	ND
585	P454	PC	Panel	F	0	M	no mut	Others	Extracranial extrarenal rhabdoid tumor	Yes	1	0	1	0	0	ND
766	P595	PC	Panel	F	5	M	no mut	Leukemia	Acute lymphoblastic leukemia	No	0	0	0	0	0	ND
767	P694	PC	Panel	M	6	M	no mut	Leukemia	Acute myeloid leukenia	No	0	0	0	0	0	ND
768	P723	PC	Panel	F	0	M	no mut	Leukemia	Acute myeloid leukenia	No	0	0	0	0	0	ND
769	P872	PC	CES	F	1	M	no mut	Leukemia	Acute lymphoblastic leukemia	No	0	0	0	0	0	ND
586	R1058	RC	CES	F	0	M	no mut	Renal tumors	Rhabdoid tumor of the kidney	Yes	1	0	1	0	0	ND
587	P1006	PC	Panel	F	0	M	ATM	Hepatic tumor	Hepatoblastoma	Yes	1	0	1	0	0	ND
588	P1112	PC	CES	F	0	M	no mut	Hepatic tumor	Hepatoblastoma	Yes	1	0	1	0	0	ND
773	P933	PC	Panel	M	13	M	no mut	Non-Hodgkin lymphoma	T-lymphoblastic lymphoma	No	0	0	0	0	0	ND
589	P957	PC	Panel	F	16	M	SDHB	Other soft-tissue tumors	GIST	Yes	1	Healthy mutation carrier	1	0	0	ND
775	P13	PC	CES	M	5	M	no mut	Non-Hodgkin lymphoma	Non-Hodgkin lymphoma	No	0	0	0	0	0	ND
776	P272	PC	CES	M	11	M	no mut	Hodgkin lymphoma	Hodgkin lymphoma	No	0	0	0	0	0	ND
590	P1546	PC	Panel	M	17	M	SDHB	Other soft-tissue tumors	GIST	Yes	1	Healthy mutation carrier	1	0	0	ND
778	P507	PC	Panel	F	17	M, M	no mut	Hodgkin lymphoma, mucoepidermoid carcinoma	Hodgkin lymphoma, mucoepidermoid carcinoma	No	0	0	0	0	0	ND
779	P637	PC	Panel	M	5	M	no mut	Non-Hodgkin lymphoma	T-lymphoblastic lymphoma	No	0	0	0	0	0	ND
591	P1541	PC	Panel	F	17	M	no mut	Other soft-tissue tumors	GIST	Yes	1	0	1	0	0	ND
596	P1576	PC	Panel	F	16	M	APC	Thyroid carcinoma	Cribriform-morular thyroid carcinoma	Yes	1	Healthy mutation carrier	1	0	0	ND
597	P383	PC	CES	M	12	M	PKHD1 (het)	Other soft-tissue tumors	Lipoma	Yes	1	1	0	0	0	ND
783	P1046	PC	Panel	M	1.78056	M	no mut	Nephroblastoma	Nephroblastoma (Mixed)	No	0	0	0	0	0	ND
784	P1086	PC	Panel	F	2.01111	M	no mut	Nephroblastoma	Nephroblastoma (Stromal)	No	0	0	0	0	0	ND
785	P1087	PC	Panel	F	2.29444	M	no mut	Nephroblastoma	Nephroblastoma (Epithelial)	No	0	0	0	0	0	ND
786	P1107	PC	Panel	M	5.73056	M	no mut	Nephroblastoma	Nephroblastoma (Regressive)	No	0	0	0	0	0	ND
598	P711	PC	Panel	M	15	M	no mut	Other soft-tissue tumors	Angiolipoma	Yes	1	0	0	0	1	ND
788	R1177	RC	Panel	F	3.96111	M	no mut	Nephroblastoma	Nephroblastoma (Epithelial)	No	0	0	0	0	0	ND
789	P1121	PC	Panel	M	6.63056	M	REST	Nephroblastoma	Nephroblastoma (Complete necrosis)	Yes	1	Healthy mutation carrier	0	0	1	ND	Bilateral retinal angiopathy
790	P1125	PC	Panel	M	6.51389	M	no mut	Nephroblastoma	Nephroblastoma (Epithelial)	No	0	0	0	0	0	ND	grade 2 obesity
600	P1252	PC	Panel	F	1	M	PTEN	Other soft-tissue tumors	Lipoma	Yes	1	0	0	0	1	ND
601	P1444	PC	Panel	M	6	M	PTEN	Other soft-tissue tumors	Lipoma	Yes	1	0	0	0	1	ND
793	P1147	PC	Panel	M	5.16667	M	no mut	Nephroblastoma	Nephroblastoma (Epithelial)	No	0	0	0	0	0	ND
794	P287	PC	CES	M	5.62222	M	no mut	Nephroblastoma	Nephroblastoma (Diffuse anaplasia)	No	0	0	0	0	0	ND
795	P782	PC	Panel	M	3.09167	M	no mut	Nephroblastoma	Nephroblastoma (Regressive)	No	0	0	0	0	0	ND
796	P799	PC	Panel	F	7.21944	M	no mut	Nephroblastoma	Nephroblastoma (Blastemal)	No	0	0	0	0	0	ND
603	P1094	PC	Panel	F	16	M	no mut	Breast fibroepithelial tumors	Phyllodes tumor	Yes	1	0	0	0	1	ND
604	P827	PC	Panel	F	12	M	PRKAR1A	Other soft-tissue tumors	Myxoma	Yes	1	0	0	0	1	ND
605	P464	PC	Panel	M	7	M	PRKAR1A	Other soft-tissue tumors	Myxoma	Yes	2	1	0	0	1	ND
609	P1014	PC	Panel	M	0	M	no mut	Renal tumors	Rhabdoid tumor of the kidney	Yes	1	0	1	0	0	ND
801	P942	PC	Panel	F	0.875	M	no mut	Nephroblastoma	Nephroblastoma (Epithelial)	No	0	0	0	0	0	ND
610	P817	PC	Panel	M	0	M	no mut	Hepatic tumor	Rhabdoid tumor of the liver	Yes	1	0	1	0	0	ND
803	P964	PC	Panel	F	0.255556	M	no mut	Nephroblastoma	Nephroblastoma (Non-anaplastic)	No	0	0	0	0	0	ND
611	P859	PC	Panel	M	0	M	no mut	Hepatic tumor	Rhabdoid tumor of the liver	Yes	1	0	1	0	0	ND
805	R728	RC	Panel	M	2	M	no mut	Nephroblastoma	Nephroblastoma (Mixed)	No	0	0	0	0	0	ND
806	R1094	RC	Panel	M	2.5	M	no mut	Nephroblastoma	Nephroblastoma (Mixed)	No	0	0	0	0	0	ND
807	R1098	RC	Panel	M	4.42778	M	no mut	Nephroblastoma	Nephroblastoma (Blastemal)	No	0	0	0	0	0	ND
808	R1087	RC	Panel	M	0.75	M	no mut	Nephroblastoma	Nephroblastoma (Stromal)	No	0	0	0	0	0	ND
809	R1060	RC	Panel	F	0	M	no mut	Nephroblastoma	Nephroblastoma (Regressive)	No	0	0	0	0	0	ND
810	R871	RC	Panel	F	3.73889	M	no mut	Nephroblastoma	Nephroblastoma (Mixed)	No	0	0	0	0	0	ND
811	R894	RC	Panel	M	2.41667	M	no mut	Nephroblastoma	Nephroblastoma (Blastemal)	No	0	0	0	0	0	ND
612	R670	RC	CES	M	3	M	RB1	Retinoblastoma	Retinoblastoma	Yes	2	1	1	0	0	ND
813	R933	RC	Panel	M	0.25	M	no mut	Nephroblastoma	Nephroblastoma (Mixed)	No	0	0	0	0	0	ND
814	R935	RC	Panel	M	4	M	no mut	Nephroblastoma	Nephroblastoma (Non-anaplastic)	No	0	0	0	0	0	ND
815	R961	RC	Panel	M	3.10833	M	no mut	Nephroblastoma	Nephroblastoma (Regressive)	No	0	0	0	0	0	ND
816	R1146	RC	Panel	M	4.50833	M	no mut	Nephroblastoma	Nephroblastoma (Mixed)	No	0	0	0	0	0	ND
613	P311	PC	Panel	M	0	M	RB1	Retinoblastoma	Retinoblastoma	Yes	1	0	1	0	0	ND
818	R1117	RC	Panel	M	3.30278	M	no mut	Nephroblastoma	Nephroblastoma (Epithelial)	No	0	0	0	0	0	ND
614	P1516	PC	Panel	F	0	M	ACVR1	Others	Fibrodysplasia ossificans progressiva	Yes	1	0	0	0	1	ND
820	R776	RC	Panel	M	4.96111	M	no mut	Nephroblastoma	Nephroblastoma (Mixed)	No	0	0	0	0	0	ND
615	P560	PC	CES	M	9	M	ACVR1	Others	Fibrodysplasia ossificans progressiva	Yes	1	0	0	0	1	ND
619	P994	PC	Panel	F	12	M	no mut	CNS	Athypical terratoid/rhabdoid tumor	Yes	2	1	1	0	0	ND
823	P619	PC	Panel	F	2.96944	M	no mut	Nephroblastoma	Nephroblastoma (Stromal)	No	0	0	0	0	0	ND
824	P635	PC	Panel	M	5.90833	M	no mut	Nephroblastoma	Nephroblastoma (Mixed/Other)	No	0	0	0	0	0	ND
825	P639	PC	Panel	F	0.325	M	WT1	Nephroblastoma	Nephroblastoma (Regressive)	No	0	0	0	0	0	ND
620	P1311	PC	Panel	F	1	M	no mut	CNS	Athypical terratoid/rhabdoid tumor	Yes	1	0	1	0	0	ND
621	P1312	PC	Panel	F	1	M	SMARCB1	CNS	Athypical terratoid/rhabdoid tumor	Yes	1	0	1	0	0	ND
828	P670	PC	Panel	M	5	M	no mut	Nephroblastoma	Nephroblastoma (Mixed)	No	0	ND	0	0	0	ND
829	P712	PC	Panel	M	1	M	no mut	Nephroblastoma	Nephroblastoma (Nephroblastomatosis)	No	0	0	0	0	0	ND
830	P715	PC	Panel	F	3.23889	M	no mut	Nephroblastoma	Nephroblastoma (Mixed)	No	0	0	0	0	0	ND
831	P24	PC	CES	F	0.416667	M	no mut	Nephroblastoma	Nephroblastoma (Epithelial)	No	0	0	0	0	0	ND
622	P1337	PC	Panel	F	9	M	no mut	CNS	Athypical terratoid/rhabdoid tumor	Yes	1	0	1	0	0	ND
833	R1051	RC	Panel	F	0.966667	M	no mut	Nephroblastoma	Nephroblastoma (Regressive)	No	0	0	0	0	0	ND
834	R1054	RC	Panel	F	0.75	M	no mut	Nephroblastoma	Nephroblastoma (Stromal)	No	0	0	0	0	0	ND
624	P1198	PC	Panel	M	9	M	NF1	Peripheral nerve sheath tumors	Neurofibroma	Yes	1	0	0	0	1	ND
625	P1034	PC	Panel	M	14	M	no mut	Neuroendocrine tumors	Gastric neuroendocrine tumor	Yes	1	1	0	0	0	ND
626	P478	PC	Panel	F	7	M	PTPN11	Neuroblastoma/ganglioneuroma	Ganglioneuroma	Yes	1	0	0	0	1	ND
838	P521	PC	Panel	M	0.447222	M	no mut	Nephroblastoma	Nephroblastoma (Epithelial)	No	0	0	0	0	0	ND
627	P1101	PC	Panel	F	5	M	NF1	Peripheral nerve sheath tumors	Neurofibroma	Yes	1	0	0	0	1	ND
628	P2102	PC	Panel	M	13	M	RET	Thyroid carcinoma	Medullary thyroid carcinoma	Yes	1	0	1	0	0	ND
841	R1001	RC	Panel	M	3.87778	M	no mut	Nephroblastoma	Nephroblastoma (Blastemal)	No	0	0	0	0	0	ND
629	P524	PC	Panel	F	17	M	RET	Thyroid carcinoma	Medullary thyroid carcinoma	Yes	2	0	1	0	1	ND
843	P333	PC	Panel	F	1.82222	M	WT1	Nephroblastoma	Nephroblastoma (Stromal)	No	0	0	0	0	0	ND
844	P289	PC	CES	F	7.08333	M	no mut	Nephroblastoma	Nephroblastoma (Regressive)	No	0	0	0	0	0	ND
845	R774	RC	CES	F	2	M	no mut	Nephroblastoma	Nephroblastoma (Stromal)	No	0	0	0	0	0	ND
630	P1623	PC	Panel	F	16	M	TP53	Bone tumors	Osteosarcoma	Yes	1	1	0	0	0	ND
633	R230	RC	CES	M	12	M	MSH2	Hodgkin lymphoma	Hodgkin lymphoma	Yes	1	1	0	0	0	ND
704	R630	RC	CES	F	4	M	no mut	Leukemia	Acute lymphoblastic leukemia	Yes	1	0	0	0	1	ND
740	R633	RC	CES	F	3	M	NF1	Leukemia	Acute lymphoblastic leukemia	Yes	2	1	0	0	1	ND
765	P498	PC	Panel	M	4	M	NF1	Leukemia	Acute lymphoblastic leukemia	Yes	2	1	0	0	1	ND
851	R846	RC	CES	M	2.675	M	no mut	Nephroblastoma	Nephroblastoma (Epithelial)	No	0	0	0	0	0	ND
852	R847	RC	CES	F	0	M	no mut	Nephroblastoma	Nephroblastoma (Regressive)	No	0	0	0	0	0	ND
772	P1537	PC	Panel	M	4	M	no mut	Leukemia	Acute lymphoblastic leukemia	Yes	1	1	0	0	0	ND
854	P125	PC	CES	F	0.425	M	no mut	Nephroblastoma	Nephroblastoma (Blastemal)	No	0	0	0	0	0	ND
777	P304	PC	CES	M	0	M	no mut	Non-Hodgkin lymphoma	T-lymphoblastic lymphoma	Yes	1	1	0	0	0	ND
856	P105	PC	CES	M	0.980556	M	no mut	Nephroblastoma	Nephroblastoma (Mixed)	No	0	0	0	0	0	ND
780	P981	PC	Panel	M	2.67778	M	no mut	Nephroblastoma	Nephroblastoma (Regressive)	Yes	1	0	0	0	1	ND
782	P1024	PC	Panel	F	2.01944	M	no mut	Nephroblastoma	Nephroblastoma (Epithelial)	Yes	1	0	0	0	1	ND
859	P119	PC	CES	F	2.15	M	no mut	Nephroblastoma	Nephroblastoma (Mixed)	No	0	0	0	0	0	ND
860	R695	RC	CES	F	0.833333	M	no mut	Nephroblastoma	Nephroblastoma (Epithelial)	No	0	0	0	0	0	ND
861	P95	PC	CES	M	1.88333	M	no mut	Nephroblastoma	Nephroblastoma (Stromal)	No	0	0	0	0	0	ND
791	P1126	PC	Panel	M	1.00278	M	WT1	Nephroblastoma	Nephroblastoma (Non-anaplastic)	Yes	1	0	0	0	1	ND
863	R677	RC	CES	M	5	M	no mut	Nephroblastoma	Nephroblastoma (Blastemal)	No	0	0	0	0	0	ND
802	P948	PC	Panel	M	4.18889	M	no mut	Nephroblastoma	Nephroblastoma (Regressive)	Yes	1	0	0	0	1	ND
865	P1	PC	CES	M	3	M	no mut	Nephroblastoma	Nephroblastoma (Regressive)	No	0	0	0	0	0	ND
812	R926	RC	Panel	F	3	M	no mut	Nephroblastoma	Nephroblastoma (Regressive)	Yes	1	1	0	0	0	ND
821	P575	PC	Panel	M	2	M	no mut	Nephroblastoma	Nephroblastoma (Stromal)	Yes	1	1	0	0	0	ND
837	P472	PC	Panel	F	1.625	M	no mut	Nephroblastoma	Nephroblastoma (Nephroblastomatosis /Epithelial)	Yes	1	0	0	0	1	ND
839	P407	PC	Panel	F	3.29444	M	no mut	Nephroblastoma	Nephroblastoma (Non-anaplastic)	Yes	1	0	0	0	1	ND
870	P1021	PC	Panel	M	1.41667	M	no mut	Nephroblastoma	Nephroblastoma (Mixed)	No	0	0	0	0	0	ND
847	R819	RC	CES	M	2.04167	M	REST	Nephroblastoma	Nephroblastoma (Mixed)	Yes	1	0	0	0	1	ND
848	R829	RC	CES	F	1	M	no mut	Nephroblastoma	Nephroblastoma (Non-anaplastic)	Yes	1	0	0	0	1	ND
873	P1193	PC	Panel	M	6.66667	M	no mut	Nephroblastoma	Nephroblastoma (Blastemal)	No	0	0	0	0	0	ND
874	P1218	PC	Panel	F	4.5	M	no mut	Nephroblastoma	Nephroblastoma (Regressive)	No	0	0	0	0	0	ND
875	P1232	PC	Panel	F	5	M	no mut	Nephroblastoma	Nephroblastoma (Regressive)	No	0	0	0	0	0	ND
876	P1263	PC	Panel	F	8.16667	M	POLE	Nephroblastoma	Nephroblastoma (Regressive)	No	0	0	0	0	0	ND
858	P118	PC	CES	M	0.830556	M	no mut	Nephroblastoma	Nephroblastoma (Stromal)	Yes	1	0	0	0	1	ND
878	P1297	PC	Panel	M	1.5	M	no mut	Nephroblastoma	Nephroblastoma (Epithelial)	No	0	0	0	0	0	ND
879	P1330	PC	Panel	F	5.91667	M	no mut	Nephroblastoma	Nephroblastoma (Mixed)	No	0	0	0	0	0	ND
880	P1570	PC	Panel	F	1.5	M	no mut	Nephroblastoma	Nephroblastoma (Mixed)	No	0	0	0	0	0	ND
881	P1640	PC	Panel	F	11	M	no mut	Nephroblastoma	Nephroblastoma (Non-anaplastic)	No	0	0	0	0	0	ND
868	P264	PC	CES	M	1.10833	M	WT1, BRCA2	Nephroblastoma	Nephroblastoma (Epithelial)	Yes	1	Healthy mutation carrier	0	0	1	ND
883	R647	RC	CES	M	0	M	no mut	Other lymphoproliferative	Histiocytosis	No	0	0	0	0	0	ND
884	R465	RC	CES	M	4	M	MUTYH (het)	Other lymphoproliferative	Histiocytosis	No	0	0	0	0	0	ND
885	P1318	PC	Panel	F	11	M	VHL	Neuroendocrine tumors	Pheochromocytoma	Yes	1	0	1	0	0	ND
886	P520	PC	Panel	M	6	M	no mut	Gonadal tumors	Sertoli-Leydig cell testicular tumor	No	0	0	0	0	0	ND
886	P1184	PC	Panel	M	8	M	BARD1	Renal tumors	Papillary renal cell carcinoma	Yes	1	0	1	0	ND	ND

## Sheet: Лист1
			P1						R1001
			P1021						R1009
			P1024						R1014
			P1046						R1051
			P105						R1054		РП1009
			P106						R1060		РП1063
			P1086						R1063		РП1172
			P1087						R1087		РП1176
			P1107						R1094		РП785
			P1121						R1098		РП794 (РП665)
			P1125						R1117		РП815
			P1126						R1146		РП820
			P1140						R1172		РП832
			P1147						R1176		РП839
			P1165						R1177
			P1169						R677
			P118						R695
			P1187						R728
			P119						R774
			P1193						R776
			P1218						R785
			P1232		8				R794 (R665)
			P125		22				R815
			P1263		134				R819
			P1271		200				R820
			P1297		202				R829
			P1330		283				R832
			P134		288				R839
			P1570		354				R846
			P1640		438				R847
			P202		444				R871
			P22		612				R894
			P24		662				R926
			P264		669				R933
			P287		682				R935
			P289		851				R961
			P333		1096
			P354		1165
			P407		1169
			P438		1187
			P444		1271
			P472
			P521
			P575
			P612
			P619
			P635
			P639
			P669
			P670
			P682
			P710
			P712
			P715
			P782
			P799
			P8
			P814
			P824
			P867
			P930
			P942
			P948
			P95
			P964
			P981
			P998
