# Supplementary material for: Clinical Impact of Germline Multigene Sequencing in Pediatric Cohorts with a Wide Spectrum of Neoplasms
Source: Int J Mol Sci. 2026 Jul 18;27(14):6395. doi: 10.3390/ijms27146395 (PMC13410190; doi:10.3390/ijms27146395)
Supplement: Supplementary file 1 [file ijms-27-06395-s001.zip › ijms-4377847-supplementary/Table S3. PLP variants and cancer risk with ACMG.xlsx]

## Sheet: Sheet1
#	Sample_ID	Sex	Age of diagnosis	Classification	Histology	Gene	Transcript	LocationGRCh38	Ref	Alt	rsID	c.HGVS	p.HGVS	Exon	Type	Frequency (GnomAD)	Zygosity	Segregation, transmission	Cancer risk	Phenotype correlation	Published in our studies	Pathogenicity (Clinvar)	ACMG Classification	ACMG_Criteria	ACMG_Score
1	P379	M	1	Others	Fibrodysplasia ossificans progressiva	ACVR1	NM_001111067.4	Chr2:157774114	C	T	rs121912678	c.617G>A	p.Arg206His	6	missense_variant	0.000007439	het	de novo	Low	Yes	No	Pathogenic	Pathogenic	PS3_Supporting, PS2_Strong, PP3_Supporting, PM2_Moderate, PM1_Supporting, PM6_Strong	13
2	P560	M	9	Others	Fibrodysplasia ossificans progressiva	ACVR1	NM_001111067.4	Chr2:157774114	C	T	rs121912678	c.617G>A	p.Arg206His	6	missense_variant	0.000007439	het	de novo	Low	Yes	No	Pathogenic	Pathogenic	PS3_Supporting, PS2_Strong, PP3_Supporting, PM2_Moderate, PM1_Supporting, PM6_Strong	13
3	P1516	F	0	Others	Fibrodysplasia ossificans progressiva	ACVR1	NM_001111067.4	Chr2:157774114	C	T	rs121912678	c.617G>A	p.Arg206His	6	missense_variant	0.000007439	het	Not done	Low	Yes	No	Pathogenic	Likely Pathogenic	PS3_Supporting, PS2_Strong, PP3_Supporting, PM2_Moderate, PM1_Supporting	9
4	P104	F	16	Thyroid carcinoma	Papillary thyroid carcinoma	APC	NM_000038.6	Chr5:112815507	C	T	rs786201856	с.847С>T	p.Arg283Ter	9	stop_gained	0.000002483	het	Not done	High	Yes	No	Pathogenic	Pathogenic	PVS1_Very_Strong, PM2_Moderate, PS4_Moderate, PP1_Supporting	13
5	P935	F	16	Thyroid carcinoma	Papillary thyroid carcinoma	APC	NM_000038.6	Chr5:112819280	C	G	.	c.1248C>G	p.Tyr416Ter	10	stop_gained	.	het	Not done	High	Yes	No	.	Pathogenic	PVS1_Very_Strong, PM2_Moderate	10
6	P1576	F	16	Thyroid carcinoma	Cribriform-morular thyroid carcinoma	APC	NM_000038.6	Chr5:112801327	CAGAATGAAGGTCAAGGAGTGGG	С	.	c.783_804del	p.Asn261LysfsTer25	8	frameshift	.	het	Paternal	High	Yes	No	.	Pathogenic	PVS1_Very_Strong, PM2_Moderate	10
7	P1006	F	0	Hepatic tumor	Hepatoblastoma	ATM	NM_000051.4	Chr11:108332850	CTTATA	C	rs1450394308	c.7886_7890del	p.Ile2629SerfsTer25	53	frameshift	0.000008060	het	Not done	Moderate	No	No	Pathogenic/Likely pathogenic	Pathogenic	PM3_Strong, PVS1_Very_Strong, PM5_Supporting	13
8	R799	M	9	Bone tumors	Osteosarcoma	ATM	NM_000051.4	Chr11:108345889	T	G	rs780905851	c.8565T>G	p.Ser2855Arg	58	missense_variant	0.000001	het	Not done	Moderate	No	No	Pathogenic/Likely pathogenic	Pathogenic	PP5_Very_Strong, PS1_Strong, PM1_Moderate, PM5_Moderate, PP3_Moderate, PM2_Supporting	11
9	P121	F	13	Breast fibroepithelial tumors	Fibroadenoma	ATM	NM_000051.4	Chr11:108251025	CAG	C	rs587779817	c.1564_1565del	p.Glu522fs	10	frameshift	0.00005452	het	Maternal	Moderate	No	https://doi.org/10.21682/2311-1267-2023-10-4-44-48	Pathogenic	Pathogenic	PM3_Strong, PVS1_Very_Strong, PM5_Supporting	13
10	P1184	M	8	Renal tumors	Papillary renal cell carcinoma	BARD1	NM_000465.4	Chr2:214728709	CA	.	rs750413473	c.2300_2301del	p.Val767AspfsTer4	11	frameshift	.	het	Not done	High	No	No	Pathogenic	Pathogenic	PS3_Moderate, PVS1_Strong, PS4_Moderate, PM2_Moderate	14
11	P682	F	0.358333	Nephroblastoma	Nephroblastoma (Epithelial)	BARD1	NM_000465.4	Chr13:214728708	TCA	T	rs750413473	c.2300_2301del	p.Val767AspfsTer4	11	frameshift	0.000001861	het	Paternal	High	No	PMID: 42123644	Pathogenic	Pathogenic	PS3_Moderate, PS4_Moderate, PVS1_Strong, PM2_Moderate	14
12	R342	F	8	Leukemia	Acute lymphoblastic leukemia	BLM	NM_000057.4	Chr15:90761015	C	T	rs200389141	c.1642C>T	p.Gln548Ter	7	stop_gained	0.0001450	het	Not done	Low	No	No	Pathogenic	Pathogenic	PM3_Very_Strong, PP1_Supporting, PVS1_Very_Strong, PM2_Moderate	11
13	R1075	F	11	Bone tumors	Osteosarcoma	BRCA1	NM_007294.4	Chr17:43091496	T	.	rs80357711	c.4035del	p.Glu1346fs	10	frameshift	0.00001116	het	Not done	High	No	No	Pathogenic	Pathogenic	PVS1_Very_Strong, PS4_Moderate, PM2_Moderate	12
14	P321	F	16	Breast fibroepithelial tumors	Fibroadenoma	BRCA1	NM_007294.4	Chr17:43082434	G	A	rs41293455	c.4327C>T	p.Arg1443Ter	12	stop_gained	0.00001239	het	Maternal	High	No	https://doi.org/10.21682/2311-1267-2023-10-4-44-48	Pathogenic	Pathogenic	PS4_Moderate, PS3_Supporting, PVS1_Very_Strong, PM2_Moderate	13
15	R914	F	7	CNS	Pilocytic astrocytoma	BRCA1	NM_007294.4	Chr17:43093844	G	A	rs80356898	c.1687C>T	p.Gln563Ter	10	stop_gained	0.000009298	het	Not done	High	No	No	Pathogenic	Pathogenic	PM2_Moderate, PVS1_Very_Strong, PS4_Moderate	12
16	P103	M	0	Other soft-tissue tumors	Infantile myofibromatosis	BRCA1	NM_007294.4	Chr17:43092245	G	A	rs80357485	c.3286C>T	p.Gln1096Ter	10	stop_gained	.	het	Maternal	High	No	No	Pathogenic	Pathogenic	PM2_Moderate, PVS1_Very_Strong, PS4_Moderate	12
17	R740	F	7	Bone tumors	Osteosarcoma	BRCA1	NM_007294.4	Chr17:43093328	G	.	rs80357936	c.2203del	p.Lys734_Leu735insTer	10	frameshift	.	het	Maternal	High	No	No	Pathogenic	Pathogenic	PM2_Moderate, PVS1_Very_Strong, PS4_Moderate	12
18	P802	M	2	Germ cell tumors	Germ cell tumor	BRCA2	NM_000059.4	Chr13:32340694	C	.	rs886040651	c.6341del	p.Pro2114GlnfsTer5	11	frameshift	.	het	Not done	High	No	No	Pathogenic/Likely pathogenic	Pathogenic	PM2_Moderate, PVS1_Very_Strong, PP5_Supporting	11
19	R575	F	9	Leukemia	Acute lymphoblastic leukemia	BRCA2	NM_000059.4	Chr13:32338466	C	T	rs80358659	c.4111C>T	p.Gln1371Ter	11	stop_gained	.	het	Not done	High	No	No	Pathogenic	Pathogenic	PS4_Moderate, PVS1_Very_Strong, PM2_Moderate	12
20	P1641	M	15	CNS	Pilocytic astrocytoma	BRCA2	NM_000059.4	Chr13:32362585	A	G	rs80359012	c.7868A>G	p.His2623Arg	17	missense_variant	.	het	Not done	High	No	No	Pathogenic/Likely pathogenic	Pathogenic	PS3_Strong, PS4_Moderate, PP1_Supporting, PM2_Moderate, PM5_Moderate, PM1_Moderate, PP3_Supporting	14
21	P682	F	0.358333	Nephroblastoma	Nephroblastoma (Epithelial)	BRCA2	NM_000059.4	Chr13:32339641	T	G	rs80358754	c.5286T>G	p.Tyr1762Ter	11	stop_gained	0.000001861	het	Paternal	High	No	PMID: 42123644	Pathogenic	Pathogenic	PS4_Moderate, PVS1_Very_Strong, PM2_Moderate	12
22	P264	M	1.10833	Nephroblastoma	Nephroblastoma (Epithelial)	BRCA2	NM_000059.4	Chr11:32371073	ATT	A	rs2548550872	c.8606_8607del	p.Ile2869fs	20	frameshift	0.0000006197	het	de novo	High	No	PMID: 42123644	Pathogenic	Pathogenic	PVS1_Very_Strong, PM2_Moderate, PP5_Supporting	11
23	P208	F	16	Breast fibroepithelial tumors	Fibroadenoma	BRCA2	NM_000059.4	Chr13:32362596	A	T	rs80359014	c.7879A>T	p.Ile2627Phe	17	missense_variant	0.000002478	het	Not done	High	No	https://doi.org/10.21682/2311-1267-2023-10-4-44-48	Pathogenic	Pathogenic	PM2_Moderate, PS3_Strong, PP4_Strong, PM5_Moderate, PM1_Moderate, PP3_Supporting, PP5_Supporting	16
24	R815	F	0	Nephroblastoma	Nephroblastoma (Non-anaplastic)	CHEK2	NM_007194.4	Chr22:28725242	C	T	rs121908698	c.444+1G>A	.	3	splice_site	0.00009045	het	Not done	Low	No	PMID: 42123644	Pathogenic/Likely pathogenic	Pathogenic	PM3_Very_Strong, PS3_Supporting, PVS1_Very_Strong, PM2_Moderate	11
25	R478	M	6	CNS	Medulloblastoma	CHEK2	NM_007194.4	Chr22:28725254	G	A	rs137853007	c.433C>T	p.Arg145Trp	3	missense_variant	0.00005143	het	Not done	Low	No	No	Likely pathogenic	Likely Pathogenic	PS4_Supporting, PP1_Supporting, PS3_Supporting, PM2_Moderate, PP3_Moderate, PM5_Supporting	8
26	P962	F	9	Gonadal tumors	Germ cell tumor	CHEK2	NM_007194.4	Chr22:28725242	C	T	rs121908698	c.444+1G>A	.	3	splice_site	0.00009045	het	Not done	Low	No	No	Pathogenic/Likely pathogenic	Pathogenic	PM3_Very_Strong, PS3_Supporting, PVS1_Very_Strong, PM2_Moderate	11
27	P979	F	0	Germ cell tumors	Germ cell tumor	CHEK2	NM_007194.4	Chr22:28695868	AG	A	rs555607708	c.1100delC	p.Thr367fs	11	frameshift	0.002152	het	Not done	Low	No	No	Pathogenic	Pathogenic	PS4_Moderate, PVS1_Very_Strong, PM2_Moderate	12
28	R1057	F	0	Neuroblastoma	Neuroblastoma/ganglioneuroblastoma	CHEK2	NM_007194.4	Chr22:28725254	G	A	rs137853007	c.433C>T	p.Arg145Trp	3	missense_variant	0.00005143	het	Not done	Low	No	No	Likely pathogenic	Likely Pathogenic	PS4_Supporting, PP1_Supporting, PS3_Supporting, PM2_Moderate, PP3_Moderate, PM5_Supporting	8
29	R1041	F	2	Neuroblastoma	Neuroblastoma/ganglioneuroblastoma	CHEK2	NM_007194.4	Chr22:28734401	A	T	rs587782401	c.319+2T>A	.	2	splice_site	0.00004648	het	Not done	Low	No	No	Pathogenic/Likely pathogenic	Pathogenic	PS4_Moderate, PVS1_Very_Strong, PM2_Moderate	12
30	P837	F	16	Peripheral nerve tumors	Ganglioneuroma	CHEK2	NM_007194.4	Chr22:28734439	G	A	rs587781269	c.283C>T	p.Arg95Ter	2	stop_gained	0.00005081	het	Not done	Low	No	No	Pathogenic	Pathogenic	PS4_Moderate, PS3_Supporting, PVS1_Very_Strong, PM2_Moderate	13
31	P316	F	17	Thyroid carcinoma, soft tissue tumor	Papillary thyroid carcinoma, malignant spindle cell neoplasm	CHEK2	NM_007194.4	Chr22:28695868	AG	A	rs555607708	c.1100delC	p.Thr367fs	11	frameshift	0.002152	het	Not done	Low	No	No	Pathogenic	Pathogenic	PS4_Moderate, PVS1_Very_Strong, PM2_Moderate	12
32	R674	F	9	CNS	Germ cell tumor (germinoma)	CHEK2	NM_007194.4	Chr22:28725242	C	T	rs121908698	c.444+1G>A	.	4	splice_site	0.000141503760462	het	Not done	Low	No	No	Pathogenic/Likely pathogenic	Pathogenic	PM3_Very_Strong, PS3_Supporting, PVS1_Very_Strong, PM2_Moderate	11
33	P552	M	15	Bone tumors	Osteochondromas (HMO)	CHEK2	NM_007194.4	Chr22:28725242	C	T	rs121908698	c.444+1G>A	.	4	splice_site	.	het	Not done	Low	No	No	Pathogenic/Likely pathogenic	Pathogenic	PM3_Very_Strong, PS3_Supporting, PVS1_Very_Strong, PM2_Moderate	11
34	R217	F	2	Leukemia	Acute lymphoblastic leukemia	CHEK2	NM_007194.4	Chr22:28695868	AG	A	rs555607708	c.1100delC	p.Thr367fs	11	frameshift	0.002152	het	Not done	Low	No	No	Pathogenic	Pathogenic	PS4_Moderate, PVS1_Very_Strong, PM2_Moderate	12
35	P1220	M	14	CNS	Optic glioma	CHEK2	NM_007194.4	Chr22:28725242	C	T	rs121908698	c.444+1G>A	.	4	splice_site	0.0000282	het	Not done	Low	No	No	Pathogenic/Likely pathogenic	Pathogenic	PM3_Very_Strong, PS3_Supporting, PVS1_Very_Strong, PM2_Moderate	11
36	R914	F	7	CNS	Pilocytic astrocytoma	CHEK2	NM_007194.4	Chr22:28695868	AG	A	rs555607708	c.1100delC	p.Thr367fs	11	frameshift	0.002152	het	Not done	Low	No	No	Pathogenic	Pathogenic	PS4_Moderate, PVS1_Very_Strong, PM2_Moderate	12
37	P134	F	0.469444	Nephroblastoma	Nephroblastoma (Mixed)	CHEK2	NM_007194.4	Chr22:28695868	AG	A	rs555607708	c.1100delC	p.Thr367fs	11	frameshift	0.002152	het	Not done	Low	No	PMID: 42123644	Pathogenic	Pathogenic	PS4_Moderate, PVS1_Very_Strong, PM2_Moderate	12
38	P96	F	14	Breast fibroepithelial tumors	Fibroadenoma	CHEK2	NM_007194.4	Chr22:28695868	AG	A	rs555607708	c.1100delC	p.Thr367fs	11	frameshift	0.002152	het	Not done	Low	No	https://doi.org/10.21682/2311-1267-2023-10-4-44-48	Pathogenic	Pathogenic	PS4_Moderate, PVS1_Very_Strong, PM2_Moderate	12
39	P1168	M	7	CNS	Medulloblastoma and miopherycytoma	DDX41	NM_016222.4	Chr5:177516186	TT	.	rs760059747	c.305_306del	p.Lys102ArgfsTer32	4	frameshift	.	het	Not done	High	No	No	Pathogenic/Likely pathogenic	Pathogenic	PS4_Moderate, PVS1_Very_Strong, PM2_Moderate	12
40	P975	M	12	Rhabdomyosarcoma, follicular thyroid carcinoma	Rhabdomyosarcoma, follicular thyroid carcinoma	DICER1	NM_177438.3	Chr14:95103620	GCCATCACAGGACTTCCATCTGAGGTAGATTTGTTAGCATTTCCATCAAGGTATTTATTACTCAGGAGAGTACATTCATC	.	.	c.3697_3776del	p.Asp1233ArgfsTer19	23	frameshift	.	het	Not done	High	Yes	No	.	Pathogenic	PVS1_Very_Strong, PM2_Moderate	10
41	P1041	F	17	Soft-tissue sarcomas	Rhabdomyosarcoma	DICER1	NM_177438.3	Chr14:95096460	.	T	rs1131691197	c.4458dup	p.Ser1487fs	25	frameshift	0.0000006195	het	Not done	High	Yes	No	Pathogenic/Likely pathogenic	Pathogenic	PVS1_Very_Strong, PM2_Moderate	10
42	P190	F	11	Gonadal tumors	Sertoli-Leydig cell tumor	DICER1	NM_177438.3	Chr14:95112226	G	A	rs886037684	c.2062C>T	p.Arg688Ter	15	stop_gained	0.000001239	het	Maternal	High	Yes	https://doi.org/10.21682/2311-1267-2023-10-4-49-60	Pathogenic	Pathogenic	PS4_Moderate, PVS1_Very_Strong, PM2_Moderate	12
43	P305	F	14	Gonadal tumors	Sertoli-Leydig cell tumor	DICER1	NM_177438.3	Chr14:95105224	GCA	G	.	c.3114_3115del	p.Ala1039TyrfsTer51	21	frameshift	.	het	Not done	High	Yes	No	.	Pathogenic	PVS1_Very_Strong, PM2_Moderate	10
44	P69	F	8	Thyroid carcinoma	Papillary thyroid carcinoma	DICER1	NM_177438.3	Chr14:95106198	G	A	rs137852978	c.2830C>T	p.Arg944Ter	20	stop_gained	0.0000006196	het	Maternal	High	Yes	https://doi.org/10.21682/2311-1267-2023-10-4-49-60	Pathogenic	Pathogenic	PS4_Moderate, PVS1_Very_Strong, PM2_Moderate	12
45	P88	F	16	Thyroid carcinoma	Papillary thyroid carcinoma	DICER1	NM_177438.3	Chr14:95116540	.	C	.	c.1664insC	p.Pro556fs	12	frameshift	.	het	Maternal	High	Yes	No	.	Pathogenic	PVS1_Very_Strong, PM2_Moderate	10
46	P488	M	15	Thyroid carcinoma	Follicular thyroid carcinoma	DICER1	NM_177438.3	Chr14:95124440	TTACT	.	rs1893219311	c.1128_1132del	p.Lys376AsnfsTer11	10	frameshift	.	het	Paternal	High	Yes	No	Pathogenic	Pathogenic	PS4_Moderate, PVS1_Very_Strong, PM2_Moderate	12
47	P791	F	9	Thyroid carcinoma	Papillary thyroid carcinoma	DICER1	NM_177438.3	Chr14:95095828	.	T	.	c.5092dup	p.Thr1698AsnfsTer2	25	frameshift	.	het	Not done	High	Yes	No	.	Pathogenic	PVS1_Very_Strong, PM2_Moderate	10
48	P836	F	2	Thyroid carcinoma	Follicular thyroid carcinoma	DICER1	NM_177438.3	Chr14:95126614	G	T	rs1595447658	c.869C>G	p.Ser290Ter	9	stop_gained	.	het	Not done	High	Yes	No	Pathogenic	Pathogenic	PVS1_Very_Strong, PM2_Moderate, PP5_Supporting	11
49	P1223	F	16	Soft-tissue sarcomas	Other sarcomas	DICER1	NM_177438.3	Chr14:95116680	G	A	rs886037672	c.1525C>T	p.Arg509Ter	10	stop_gained	.	het	Paternal	High	Yes	No	Pathogenic	Pathogenic	PVS1_Very_Strong, PM2_Moderate	10
50	P1492	F	16	Gonadal tumors	SCST (Juvenile granulosa cell tumor)	DICER1	NM_177438.3	Chr14:95103968	AG	.	.	c.3427_3428del	p.Leu1143ArgfsTer4	21	frameshift	.	het	Not done	High	Yes	No	.	Pathogenic	PVS1_Very_Strong, PM2_Moderate	10
51	P1033	F	14	Thyroid adenoma	Follicular thyroid adenoma	DICER1	NM_177438.3	Chr14:95117652	CTGTT	C	.	c.1475_1478del	p.Lys492ArgfsTer30	11	frameshift	.	het	Not done	High	Yes	No	.	Pathogenic	PVS1_Very_Strong, PM2_Moderate	10
52	P495	M	11	Osteochondroma, Ewing sarcoma	Osteochondroma, Ewing sarcoma	EXT1	NM_000127.3	Chr8:117812962	C	G	rs1823354043	c.1633-1G>C	.	8	splice_site	.	het	de novo	High	Yes	No	Pathogenic	Pathogenic	PVS1_Very_Strong, PM2_Moderate, PM6_Supporting, PP4_Strong	15
53	P1137	M	3	Bone tumors	Osteochondromas (HMO)	EXT1	NM_000127.3	Chr8:118110410	G	A	rs2130042549	c.637C>T	p.Gln213Ter	1	stop_gained	.	het	Paternal	High	Yes	No	Pathogenic	Pathogenic	PS4_Moderate, PVS1_Very_Strong, PM2_Moderate, PP1_Supporting, PP4_Strong	17
54	P1626	F	1	CNS	Pilocytic astrocytoma	MSH2	NM_000251.3	Chr2:47476399	C	T	rs63749932	c.2038C>T	p.Arg680Ter	13	stop_gained	0.00000398	het	Not done	High	No	No	Pathogenic	Pathogenic	PS4_Moderate, PVS1_Very_Strong, PM2_Moderate	12
55	R230	M	12	Hodgkin lymphoma	Hodgkin lymphoma	MSH2	NM_000251.3	Chr2:47475159	ATTAT	.	.	c.1898_1902del	p.Ile633LysfsTer9	12	frameshift	.	het	Not done	High	No	No	.	Pathogenic	PVS1_Very_Strong, PM2_Moderate	10
56	R948	M	6	Bone tumors	Osteosarcoma	MSH3	NM_002439.5	Chr5:80725451	A	G	rs750876165	c.1341-2A>G	.	9	splice_site	0.000007	het	Not done	Low	No	No	Likely pathogenic	Pathogenic	PVS1_Very_Strong, PM2_Moderate, PP5_Supporting	11
57	P342	F	1	Soft-tissue sarcomas	Rhabdomyosarcoma	MSH6	NM_000179.3	Chr2:47803500	AC	A	rs267608078	c.3261del	p.Phe1088SerfsTer2	5	frameshift	.	het	Not done	High	No	No	Pathogenic	Pathogenic	PM3_Very_Strong, PVS1_Very_Strong, PM2_Moderate	10
58	P1571	F	7	Bone tumors	Bone tumor, NOS	MSH6	NM_000179.3	Chr2:47800747	C	T	rs587779246	c.2764C>T	p.Arg922Ter	4	stop_gained	.	het	Not done	High	No	No	Pathogenic	Pathogenic	PS4_Moderate, PVS1_Very_Strong, PM2_Moderate	12
59	R709	M	0	Germ cell tumors	Testicular yolk sac tumor	MUTYH	NM_001048174.2	Chr1:45331556	C	T	rs36053993	c.1103G>A	p.Gly368Asp	13	missense_variant	.	het	Not done	Low	No	No	Pathogenic/Likely pathogenic	Likely Pathogenic	PM2_Moderate, PP3_Moderate, PM5_Supporting, PP5_Supporting	6
60	P146	F	13	Thyroid carcinoma	Papillary thyroid carcinoma	MUTYH	NM_001048174.2	Chr1:45334493	G	A	rs587780088	c.13C>T	p.Arg5Ter	2	stop_gained	.	het	Not done	Low	No	No	Pathogenic/Likely pathogenic	Pathogenic	PM3_Very_Strong, PVS1_Very_Strong, PM2_Moderate	10
61	R212	M	1	Leukemia	Acute lymphoblastic leukemia	MUTYH	NM_001048174.2	Chr1:45332445	C	T	rs140342925	c.650G>A	p.Arg217His	9	missense_variant	0.000085	het	Not done	Low	No	No	Pathogenic/Likely pathogenic	Likely Pathogenic	PM3_Very_Strong, PS3_Supporting, PM2_Moderate, PM5_Moderate, PM1_Moderate, PP3_Supporting	8
62	R465	M	4	Other lymphoproliferative	Histiocytosis	MUTYH	NM_001048174.2	Chr1:45332445	C	T	rs140342925	c.650G>A	p.Arg217His	9	missense_variant	0.000085	het	Not done	Low	No	No	Pathogenic/Likely pathogenic	Likely Pathogenic	PM3_Very_Strong, PS3_Supporting, PM2_Moderate, PM5_Moderate, PM1_Moderate, PP3_Supporting	8
63	P103	M	0	Other soft-tissue tumors	Infantile myofibromatosis	MUTYH	NM_001048174.2	Chr17:43092245	G	A	rs769237459	c.736C>T	p.Arg246Trp	10	missense_variant	.	het	Maternal	Low	No	No	Pathogenic	Pathogenic	PS4_Moderate, PVS1_Very_Strong, PM2_Moderate	12
64	P488	M	15	Thyroid carcinoma	Follicular thyroid carcinoma	MUTYH	NM_001048174.2	Chr1:45331556	C	T	.	c.1103G>A	p.Gly368Asp	13	missense_variant	.	het	Paternal	Low	No	No	Pathogenic	Likely Pathogenic	PM2_Moderate, PP3_Moderate, PM5_Supporting, PP5_Supporting	6
65	R645	F	7	CNS	Pilocytic astrocytoma	MUTYH	NM_001048174.2	Chr1:45331556	C	T	rs36053993	c.1103G>A	p.Gly368Asp	13	missense_variant	0.004730	het	Not done	Low	No	No	Pathogenic/Likely pathogenic	Pathogenic	PS4_Moderate, PVS1_Very_Strong, PM2_Moderate	12
66	R1047	M	4	CNS	Pilocytic astrocytoma	MUTYH	NM_001048174.2	Chr1:45331556	C	T	rs36053993	c.1103G>A	p.Gly368Asp	13	missense_variant	0.004730	het	Not done	Low	No	No	Pathogenic/Likely pathogenic	Likely Pathogenic	PM2_Moderate, PP3_Moderate, PM5_Supporting, PP5_Supporting	6
67	P627	F	14	Gonadal tumors	Serous borderline tumor	MUTYH	NM_001048174.2	Chr1:45332445	C	T	rs140342925	c.650G>A	p.Arg217His	9	missense_variant	0.00006072	het	Maternal	Low	No	No	Pathogenic/Likely pathogenic	Likely Pathogenic	PM3_Very_Strong, PS3_Supporting, PM2_Moderate, PM5_Moderate, PM1_Moderate, PP3_Supporting	8
68	P781	M	15	Thyroid carcinoma	Papillary thyroid carcinoma	MUTYH	NM_001048174.2	Chr1:45332791	C	T	rs587781864	c.464G>A	p.Gly155Asp	7	missense_variant	0.00001549	het	Not done	Low	No	No	Pathogenic/Likely pathogenic	Pathogenic	PM3_Very_Strong, PM2_Moderate, PM1_Moderate, PP3_Supporting	13
69	R856	M	5	Soft-tissue sarcomas	Rhabdomyosarcoma	NBN	NM_002485.5	Chr8:89971213	ATTTGT	A	rs587776650	c.657_661del	p.Lys219fs	6	frameshift	0.0002250	hom	Not done	High	Yes	No	Pathogenic	Pathogenic	PM3_Very_Strong, PS3_Supporting, PVS1_Very_Strong, PM2_Moderate	11
70	P944	F	11	CNS	Embryonal tumor of cerebellar	NBN	NM_002485.5	Chr8:89971214-89971218	ATTTGT	A	rs587776650	c.657_661del	p.Lys219fs	6	frameshift	0.0002250	hom	Not done	High	Yes	No	Pathogenic	Pathogenic	PM3_Very_Strong, PS3_Supporting, PVS1_Very_Strong, PM2_Moderate	11
71	P91	M	4	Soft-tissue sarcomas	Rhabdomyosarcoma	NF1	NM_001042492.3	Chr17:31350209	C	T	rs786202457	c.7348C>T	p.Arg2450Ter	49	stop_gained	.	het	Not done	High	Yes	No	Pathogenic	Pathogenic	PS4_Moderate, PVS1_Very_Strong, PM2_Moderate, PM1_Moderate, PP4_Strong	18
72	P132	F	6	Soft-tissue sarcomas	Rhabdomyosarcoma	NF1	NM_001042492.3	Chr17:31326013	GTCTATA	G	rs1135402868	c.5036_5041del	p.Ile1679_Tyr1680del	36	inframe	.	het	Maternal	High	Yes	No	Pathogenic/Likely pathogenic	Pathogenic	PS2_Strong, PM2_Moderate, PM4_Moderate, PM1_Moderate, PP5_Supporting, PP1_Supporting, PP4_Strong	16
73	P888	M	10	Peripheral nerve tumors	Plexiform neurofibroma	NF1	NM_001042492.3	Chr17:31338786	T	G	rs2069745354	c.6902T>G	p.Leu2301Ter	45	stop_gained	.	het	Not done	High	Yes	No	Pathogenic	Pathogenic	PS4_Moderate, PVS1_Very_Strong, PM2_Moderate, PP4_Strong	16
74	R839	F	4.81111	Nephroblastoma	Nephroblastoma (Regressive)	NF1	NM_001042492.3	Chr17:31330308	.	A	.	c.5623dupA	p.Asn1875fs	38	frameshift	.	het	Not done	High	Yes	PMID: 42123644	.	Pathogenic	PVS1_Very_Strong, PM2_Moderate, PP4_Strong	14
75	R509	M	0	CNS	Optic glioma	NF1	NM_001042492.3	Chr17:31201425	G	.	.	c.1200delG	p.N401Ifs*10	11	frameshift	.	het	Not done	High	Yes	No	.	Pathogenic	PVS1_Very_Strong, PM2_Moderate, PP4_Strong	14
76	R331	F	7	CNS	Astrocytoma	NF1	NM_001042492.3	Chr17:31337517-31337518	GA	.	.	c.6577_6578del	p.Glu2193fs	43	frameshift	.	het	Not done	High	Yes	No	.	Pathogenic	PS4_Moderate, PVS1_Very_Strong, PM2_Moderate, PP4_Strong	16
77	R384	F	3	CNS	Optic glioma	NF1	NM_001042492.3	Chr17:31221854	T	C	rs199474758	c.1646T>C	p.Leu549Pro	15	missense_variant	.	het	Not done	High	Yes	No	Pathogenic	Pathogenic	PP1_Strong, PS2_Strong, PM1_Moderate, PP2_Supporting, PM2_Moderate, PM5_Moderate, PP3_Supporting, PP4_Strong	20
78	R335	M	0	CNS	Astrocytoma of sellar region	NF1	NM_001042492.3	Chr17:31206360	C	T	rs878853865	c.1381C>T	p.Arg461Ter	12	stop_gained	0.000002479	het	Not done	High	Yes	No	Pathogenic	Pathogenic	PS4_Moderate, PVS1_Very_Strong, PM2_Moderate, PP4_Strong	16
79	R680	F	10	CNS	Optic glioma	NF1	NM_001042492.3	Chr17:31248986	T	G	rs2067447633	c.3977T>G	p.Leu1326Ter	30	stop_gained	.	het	Not done	High	Yes	No	Pathogenic	Pathogenic	PS4_Moderate, PVS1_Very_Strong, PM2_Moderate, PP4_Strong	16
80	R773	F	6	CNS	Pilocytic astrocytoma	NF1	NM_001042492.3	Chr17:31229403-31229412	GTATCCAATGC	G	rs1064795730	c.2791_2800del	p.Pro931fs	21	frameshift	.	het	Not done	High	Yes	No	Likely pathogenic	Pathogenic	PS4_Moderate, PVS1_Very_Strong, PM2_Moderate	12
81	R857	F	7	CNS	Optic glioma	NF1	NM_001042492.3	Chr17:31226642	A	.	rs2067020259	с.2209delA	p.Thr737fs	18	frameshift	.	het	Not done	High	Yes	No	Pathogenic	Pathogenic	PS4_Moderate, PVS1_Very_Strong, PP5_Supporting	11
82	R905	F	12	CNS	Pilocytic astrocytoma	NF1	NM_001042492.3	Chr17:31232852	A	G	rs199474764	c.3467A>G	p.Asn1156Ser	26	missense_variant	.	het	Not done	High	Yes	No	Pathogenic(5); Likely pathogenic(2); Uncertain significance(3)	Pathogenic	PS2_Strong, PM1_Moderate, PP2_Supporting, PM2_Moderate, PM5_Moderate, PP4_Strong	15
83	P467	F	10	CNS	Ependymoma	NF1	NM_001042492.3	Chr17:31358497-31358498	.	T	rs1555536882	c.7989dup	p.Lys2664Ter	54	stop_gained	.	het	Not done	High	Yes	No	Pathogenic	Pathogenic	PS4_Moderate, PVS1_Very_Strong, PP4_Strong	14
84	P602	M	3, 17	Peripheral nerve tumors	Malignant peripheral nerve sheath tumor	NF1	NM_001042492.3	Chr17:31206257	G	A	rs1131691085	c.1278G>A	p.Trp426Ter	12	stop_gained	.	het	Not done	High	Yes	No	Pathogenic	Pathogenic	PS4_Moderate, PVS1_Very_Strong, PM2_Moderate, PP4_Strong	16
85	R469	F	6	CNS	Pilocytic astrocytoma	NF1	NM_001042492.3	Chr17:31206360	C	T	rs878853865	c.1381C>T	p.Arg461Ter	12	stop_gained	0.000002479	het	Not done	High	Yes	No	Pathogenic	Pathogenic	PS4_Moderate, PVS1_Very_Strong, PM2_Moderate, PP4_Strong	16
86	P1103	F	6, 12	Rhabdomyosarcoma, renal tumor	Rhabdomyosarcoma, renal carcinoma	NF1	NM_001042492.3	Chr17:31226682	C	T	rs2151426169	c.2249C>T	p.Thr750Ile	18	missense_variant	.	het	Not done	High	Yes	No	Uncertain significance	Likely Pathogenic	PM2_Supporting, PP3_Strong, PP2_Supporting	6
87	P1176	F	5	CNS	Athypical terratoid/rhabdoid tumor	NF1	NM_001042492.3	Chr17:31214524	A	G	rs137854557	c.1466A>G	p.Tyr489Cys	13	missense_variant	.	het	Not done	High	Yes	No	Pathogenic	Pathogenic	PS4_Strong, PP1_Suporting, PS3_Supporting, PM2_Moderate, PM1_Supporting, PP2_Supporting, PP4_Strong	13
88	P576	M	17	Neuroendocrine tumors	Pheochromacytoma	NF1	NM_001042492.3	Chr17:31219019	G	.	rs2544840367	c.1545del	p.Glu517LysfsTer9	14	frameshift	.	het	Not done	High	Yes	No	Pathogenic	Pathogenic	PS4_Moderate, PVS1_Very_Strong, PM2_Moderate, PP4_Strong	16
89	P1061	F	10	Peripheral nerve tumors	Schwannoma	NF1	NM_001042492.3	Chr17:31235698	G	T	rs876660667	c.3796G>T	p.Glu1266Ter	28	stop_gained	.	het	de novo	High	Yes	No	Pathogenic	Pathogenic	PS4_Moderate, PVS1_Very_Strong, PM2_Moderate, PM6_Supporting, PP4_Strong	17
90	P343	F	4	CNS	Optic glioma	NF1	NM_001042492.3	Chr17:31221905	.	TGTA	.	c.1697_1698insTGTA	p.Glu568fs	15	frameshift	.	het	Not done	High	Yes	No	.	Pathogenic	PVS1_Very_Strong, PM2_Moderate, PP4_Strong	14
91	P708	F	10	Peripheral nerve tumors	Multiple neurofibromas	NF1	NM_001042492.3	Chr17:31227574	A	.	.	c.2378del	p.Asn793ThrfsTer28	20	frameshift	.	het	Not done	High	Yes	No	Pathogenic/Likely pathogenic	Pathogenic	PVS1_Very_Strong, PM2_Moderate, PP5_Supporting, PP4_Strong	15
92	P466	F	8	CNS	Glioma	NF1	NM_001042492.3	Chr17:31226460	C	.	rs587781807	c.2033del	p.Pro678fs	18	frameshift	0.000003719	het	Not done	High	Yes	No	Pathogenic	Pathogenic	PS4_Moderate, PVS1_Very_Strong, PM2_Moderate, PP4_Strong	16
93	P365	F	10	CNS	Intracranial neurofibroma	NF1	NM_001042492.3	Chr17:31232147	A	.	.	c.3272del	p.Asp1091fs	25	frameshift	.	het	Not done	High	Yes	No	.	Pathogenic	PVS1_Very_Strong, PM2_Moderate, PP4_Strong	14
94	P268	M	13	Peripheral nerve tumors	MPNST	NF1	NM_001042492.3	Chr17:31325833	.	A	.	c.4787dupA	p.Ile1597Asnfs*3	17	frameshift	.	het	Maternal	High	Yes	No	.	Pathogenic	PVS1_Very_Strong, PM2_Moderate, PP1_Supporting, PP4_Strong	15
95	P197	F	2	CNS	Optic glioma	NF1	NM_001042492.3	Chr17:31232881	G	A	rs1597719704	c.3496G>A	p.Gly1166Ser	26	missense_variant	.	het	Not done	High	Yes	No	Pathogenic/Likely pathogenic	Pathogenic	PS2_Strong, PM2_Moderate, PM5_Moderate, PP3_Supporting, PP2_Supporting, PP4_Strong	14
96	P213	F	13	Peripheral nerve tumors	MPNST	NF1	NM_001042492.3	Chr17:31338786	T	G	rs2069745354	c.6902T>G	p.Leu2301Ter	46	stop_gained	.	het	Not done	High	Yes	No	Pathogenic	Pathogenic	PS4_Moderate, PVS1_Very_Strong, PM2_Moderate, PP4_Strong	16
97	P1451	M	4	CNS	Optic glioma	NF1	NM_001042492.3	Chr17:31225134	G	A	rs199474738	c.1885G>A	p.Gly629Arg	17	missense_variant	0.000003099	het	Maternal	High	Yes	No	Pathogenic	Pathogenic	PS4_Moderate, PS3_Supporting, PM2_Moderate, PP2_Supporting, PP1_Supporting, PP4_Strong	11
98	P1101	F	5	Peripheral nerve tumors	Neurofibroma	NF1	NM_001042492.3	Chr17:31334879	T	C	rs199474791	c.5854T>C	p.Trp1952Arg	40	missense_variant	0.0000006196	het	Not done	High	Yes	No	Pathogenic/Likely pathogenic	Pathogenic	PS4_Moderate, PP1_Suporting, PS1_Strong, PM5_Moderate, PM1_Moderate, PP2_Supporting, PM2_Moderate, PP3_Supporting, PP4_Strong	18
99	P1431	M	3	CNS	Optic glioma	NF1	NM_001042492.3	Chr17:31223487	C	T	rs1282299543	c.1765C>T	p.Gln589Ter	16	stop_gained	.	het	Not done	High	Yes	No	Pathogenic	Pathogenic	PS4_Moderate, PVS1_Very_Strong, PM2_Moderate, PP4_Strong	16
100	P1376	F	5	Peripheral nerve tumors	Schwannoma	NF1	NM_001042492.3	Chr17:31352357	A	.	rs2151577273	c.7560del	p.Lys2520AsnfsTer3	51	frameshift	.	het	Not done	High	Yes	No	.	Pathogenic	PVS1_Very_Strong, PM2_Moderate, PP4_Strong	14
101	P1369	F	1	CNS	Optic glioma	NF1	NM_001042492.3	Chr17:31258503	G	T	rs1555618572	c.4332+1G>T	.	33	splice_site	.	het	Not done	High	Yes	No	Pathogenic/Likely pathogenic	Pathogenic	PS4_Moderate, PVS1_Very_Strong, PM2_Moderate, PP4_Strong	16
102	P1198	M	9	Peripheral nerve tumors	Neurofibroma	NF1	NM_001042492.3	Chr17:31235623	C	T	rs137854562	c.3721C>T	p.Arg1241Ter	28	stop_gained	0.0000006196	het	Not done	High	Yes	No	Pathogenic	Pathogenic	PVS1_Very_Strong, PM2_Moderate, PS2_Strong, PM1_Supporting	15
103	R633	F	3	Leukemia	Acute lymphoblastic leukemia	NF1	NM_001042492.3	Chr17:31206319	T	C	rs1597688896	c.1340T>C	p.Leu447Pro	12	missense_variant	.	het	Not done	High	Yes	No	Pathogenic	Likely Pathogenic	PM2_Moderate, PS2_Strong, PP3_Moderate, PP2_Supporting	9
104	P498	M	4	Leukemia	Acute lymphoblastic leukemia	NF1	NM_001042492.3	Chr17:31181750	CA	C	rs2544749912	c.699del	p.Lys233AsnfsTer48	7	frameshift	.	het	Maternal	High	Yes	No	Pathogenic/Likely pathogenic	Pathogenic	PS4_Moderate, PVS1_Very_Strong, PM2_Moderate, PP1_Supporting, PP4_Strong	17
105	R334	F	1	CNS	Glioma	NF1	NM_001042492.3	Chr17:31232841-31232844	ACTC	.	rs1321848637	c.3457_3460del	p.Leu1153MetfsTer4	26	frameshift	.	het	Not done	High	Yes	No	Pathogenic	Pathogenic	PS4_Moderate, PVS1_Very_Strong, PM2_Moderate, PP4_Strong	16
106	R685	F	6	CNS	Miltiple CNS tumors, meningioma	NF2	NM_000268.4	Chr22:29655663	C	T	rs1555993336	c.337C>T	p.Arg113Ter	6	stop_gained	.	het	Not done	High	Yes	No	Pathogenic	Pathogenic	PS4_Moderate, PVS1_Very_Strong, PM2_Moderate	12
107	R145	F	4	CNS	Optic glioma	NF1	NM_001042492.3	Chr17:31229157	G	C	rs1060500368	c.2542G>C	p.Gly848Arg	21	missense_variant	.	het	Not done	High	Yes	No	Pathogenic/Likely pathogenic	Pathogenic	PP1_Very_Strong, PS1_Strong, PM5_Moderate, PM1_Moderate, PP2_Supporting, PM2_Moderate, PP3_Supporting, PP4_Strong	16
108	P488	M	15	Thyroid carcinoma	Follicular thyroid carcinoma	PALB2	NM_024675.4	Chr16:23635619	TA	.	.	c.926_927del	p.Ile309LysfsTer2	4	frameshift	.	het	Paternal	High	No	No	Pathogenic	Pathogenic	PVS1_Very_Strong, PM5_Supporting, PM2_Supporting	10
109	R923	F	7	CNS	Pilocytic astrocytoma	PALB2	NM_024675.4	Chr16:23637885	GACAA	G	rs180177143	c.172_175del	p.Gln60fs	3	frameshift	0.00002169	het	Not done	High	No	No	Pathogenic/Likely pathogenic	Likely Pathogenic	PM3_Very_Strong, PVS1_Very_Strong, PM5_Supporting	9
110	P103	M	0	Other soft-tissue tumors	Infantile myofibromatosis	PDGFRB	NM_002609.4	Chr5:150125546	A	G	.	c.1706Т>C	p.Ile596Thr	12	missense_variant	.	het	Paternal	High	Yes	No	.	Likely Pathogenic	PM2_Moderate, PM1_Supporting, PP3_Supporting, PP4_Moderate	6
111	R1038	F	2	Neuroblastoma	Neuroblastoma/ganglioneuroblastoma	PHOX2B	NM_003924.4	Chr4:41745811	A	.	.	c.941del	p.Phe314SerfsTer28	3	frameshift	.	het	Not done	High	Yes	No	.	Pathogenic	PVS1_Very_Strong, PM2_Moderate	10
112	P383	M	12	Other soft-tissue tumors	Lipoma	PKHD1	NM_138694.4	Chr6:52050172	G	A	rs1057517158	c.2264C>T	p.Pro755Leu	22	missense_variant	.	het	Not done	Low	No	No	Pathogenic/Likely pathogenic	Pathogenic	PM3_Very_Strong, PM2_Moderate, PP3_Supporting	11
113	P35	M	3	Soft-tissue sarcomas	Rhabdomyosarcoma	PMS2	NM_000535.7	Chr7:5999182	G	A	rs760228510	c.631C>T	p.Arg211Ter	6	stop_gained	0.000002478	hom	Not done	High	Yes	No	Pathogenic	Pathogenic	PS4_Moderate, PVS1_Very_Strong, PM2_Moderate	12
114	P3	F	5, 13, 15	Astrocytoma, colon carcinoma, rectal carcinoma	Astrocytoma, colon carcinoma, rectal carcinoma	PMS2	NM_000535.7	Chr7:5986826	T	A	rs201451115	c.1939A>T	p.Lys647Ter	11	stop_gained	0.000005578	hom	Maternal/Paternal	High	Yes	No	Pathogenic	Pathogenic	PS4_Moderate, PVS1_Very_Strong, PM2_Moderate	12
115	P1263	F	8.16667	Nephroblastoma	Nephroblastoma (Regressive)	POLE	NM_006231.4	Chr12:132649891	T	C	.	c.3583-2A>G	.	30	splice_site	.	het	Not done	High	No	PMID: 42123644	.	Pathogenic	PVS1_Very_Strong, PM2_Moderate	10
116	P827	F	12	Other soft-tissue tumors	Myxoma	PRKAR1A	NM_002734.5	Chr17:68524030	C	.	.	c.456del	p.Met153CysfsTer12	5	frameshift	.	het	de novo	High	Yes	No	.	Pathogenic	PVS1_Very_Strong, PM2_Moderate, PM6_Supporting, PP4_Moderate	13
117	P464	M	7	Other soft-tissue tumors	Myxoma	PRKAR1A	NM_002734.5	Chr17:68525774	G	A	rs2143321780	c.570G>A	p.Trp190Ter	7	stop_gained	.	het	Maternal	High	Yes	No	.	Pathogenic	PVS1_Very_Strong, PM2_Moderate, PP1_Supporting, PP4_Moderate	13
118	P1598	F	2	CNS	Medulloblastoma	PTCH1	NM_000264.5	Chr9:95479006	AT	.	rs1060502286	c.1208_1209del	p.Tyr403CysfsTer33	8	frameshift	.	het	Not done	High	Yes	No	Pathogenic/Likely pathogenic	Pathogenic	PS4_Moderate, PVS1_Very_Strong, PM2_Moderate, PP4_Strong	16
119	P777	F	4	Germ cell tumors	Germ cell tumor	PTEN	NM_000314.8	Chr10:87960892	A	T	rs587782455	c.802-2A>T	.	8	splice_site	0.0001035	het	Not done	High	Yes	PMID: 40564777	Pathogenic	Pathogenic	PS4_Moderate, PVS1_Very_Strong, PP5_Supporting, PP4_Strong	15
120	P573	F	8	Gonadal tumors	Embryonal carcinoma	PTEN	NM_000314.8	Chr10:87925557	T	C	rs121909226	c.209T>C	p.Leu70Pro	3	missense_variant	.	het	Not done	High	Yes	PMID: 40564777	Likely pathogenic	Pathogenic	PS3_Strong, PS4_Supporting, PM1_Moderate, PP2_Supporting, PM2_Moderate, PM5_Supporting, PP3_Supporting, PP4_Strong	16
121	P363	F	10	Thyroid carcinoma	Follicular thyroid carcinoma	PTEN	NM_000314.8	Chr10:87957888	AT	.	rs2132276661	c.674_675del	p.Tyr225PhefsTer17	7	frameshift	.	het	Not done	High	Yes	No	Pathogenic	Pathogenic	PVS1_Very_Strong, PM2_Moderate, PP4_Strong	14
122	P1444	M	6	Other soft-tissue tumors	Lipoma	PTEN	NM_000314.8	Chr10:87933166	G	A	rs786204859	c.407G>A	p.Cys136Tyr	5	missense_variant	.	het	Not done	High	Yes	No	Pathogenic	Pathogenic	PS3_Strong, PS4_Supporting, PS2_Strong, PM1_Moderate, PP2_Supporting, PM2_Moderate, PM5_Supporting, PP3_Supporting, PP4_Strong	20
123	P1252	F	1	Other soft-tissue tumors	Lipoma	PTEN	NM_000314.8	Chr10:87961095	C	T	rs121909231	c.1003C>T	p.Arg335Ter	7	stop_gained	0.000001240	het	Not done	High	Yes	No	Pathogenic	Pathogenic	PS4_Supporting, PP1_Supporting, PS3_Supporting, PVS1_Strong, PM2_Moderate, PM1_Moderate	15
124	P1287	M	8	Thyroid adenoma	Follicular thyroid adenoma	PTEN	NM_000314.8	Chr10:87925550	T	G	rs398123317	c.202T>G	p.Tyr68Asp	3	missense_variant	0.000001269	het	Not done	High	Yes	No	Likely pathogenic	Pathogenic	PS3_Supporting, PS4_Strong, PM1_Moderate, PP2_Supporting, PM2_Moderate, PM5_Moderate, PP3_Supporting, PP4_Strong	17
125	P121	F	13	Breast fibroepithelial tumors	Fibroadenoma	PTEN	NM_000314.8	Chr10:87931091	T	C	rs1224040268	c.253+2T>G	.	4	splice_site	0.00005452	het	Maternal	High	Yes	https://doi.org/10.21682/2311-1267-2023-10-4-44-48	Pathogenic	Pathogenic	PVS1_Very_Strong, PM2_Moderate, PP4_Strong	14
126	P96	F	14	Breast fibroepithelial tumors	Fibroadenoma	PTEN	NM_000314.8	Chr10:89712020	A	Т	rs1554900675	c.634+4A>С	.	6	splice_site	.	het	Not done	High	Yes	https://doi.org/10.21682/2311-1267-2023-10-4-44-48	Likely pathogenic	Pathogenic	PS4_Moderate, PM2_Moderate, PP3_Moderate, PP4_Strong	10
127	P478	F	7	Neuroblastoma	Ganglioneuroma	PTPN11	NM_002834.5	Chr12:112489048	C	A	rs397507540	c.1472C>A	p.Pro491His	13	missense_variant	.	het	de novo	High	Yes	No	Pathogenic/Likely pathogenic	Pathogenic	PS4_Strong, PM1_Moderate, PP2_Supporting, PM2_Moderate, PM5_Moderate, PP3_Supporting, PM6_Supporting, PP4_Strong	17
128	R749	F	14	Bone tumors	Osteosarcoma	RAD51C	NM_058216.3	Chr17:58724037	CAG	C	rs587781995	c.905-2_905-1del	.	7	splice_site	0.000006827	het	Not done	Low	No	No	Pathogenic/Likely pathogenic	Pathogenic	PS4_Moderate, PVS1_Very_Strong, PM2_Moderate	12
129	P1049	F	2, 14	Thyroid carcinoma, neuroblastoma	Neuroblastoma, follicular thyroid carcinoma	RAD51C	NM_058216.3	Chr17:58724037	CAG	C	rs587781995	c.905-2_905-1del	.	1	splice_site	0.000006827	het	Not done	Low	No	No	Pathogenic/Likely pathogenic	Pathogenic	PS4_Moderate, PVS1_Very_Strong, PM2_Moderate	12
130	P685	F	1, 5, 11	Retinoblastoma, papillary thyroid carcinoma, rhabdomyosarcoma	Retinoblastoma, papillary thyroid carcinoma, rhabdomyosarcoma	RB1	NM_000321.3	Chr13:48456324	CTCT	.	rs2138331562	c.1937_1940del	p.Ser646PhefsTer11	19	frameshift	.	het	Not done	High	Yes	No	Pathogenic	Pathogenic	PS4_Moderate, PVS1_Very_Strong, PP5_Supporting, PP4_Strong	15
131	P4	M	2, 15	Retinoblastoma, osteosarcoma	Retinoblastoma, osteosarcoma	RB1	NM_000321.3	Chr13:48307352	CAG	C	rs587778862	c.219_220del	p.Arg73fs	2	frameshift	.	het	Not done	High	Yes	No	Pathogenic	Pathogenic	PS4_Moderate, PVS1_Very_Strong, PM2_Moderate, PP4_Strong	16
132	R670	M	3	Retinoblastoma	Retinoblastoma	RB1	NM_000321.3	Chr13:48342715	G	A	rs1131690902	c.380+1G>A	.	4	splice_site	.	het	Not done	High	Yes	No	Pathogenic	Pathogenic	PS4_Moderate, PVS1_Very_Strong, PM2_Moderate, PP4_Strong	16
133	P311	M	0	Retinoblastoma	Retinoblastoma	RB1	NM_000321.3	Chr13:48463729	A	G	rs1593538130	c.2107-2A>G	.	21	splice_site	.	het	Not done	High	Yes	No	Pathogenic/Likely pathogenic	Pathogenic	PS4_Moderate, PVS1_Very_Strong, PM2_Moderate, PP4_Strong	16
134	R977	M	11	Bone tumors	Osteosarcoma	RECQL4	NM_004260.4	Chr8:144515886	C	T	rs1828096081	c.1136G>A	p.Trp379Ter	6	stop_gained	0.000004340	het	Not done	High	No	No	.	Pathogenic	PVS1_Very_Strong, PM2_Moderate	10
135	R970	M	12	Bone tumors	Osteosarcoma	RECQL4	NM_004260.4	Chr8:144513009	C	A	rs2130671621	c.2593G>T	p.Glu865Ter	15	stop_gained	.	het	Not done	High	No	No	.	Pathogenic	PVS1_Very_Strong, PM2_Moderate	10
136	R819	M	2.04167	Nephroblastoma	Nephroblastoma (Mixed)	REST	NM_005612.5	Chr4:56911468	CAT	C	rs869025310	c.831_832del	p.Cys278fs	2	frameshift	0.000003718	het	Not done	High	Yes	PMID: 42123644	Pathogenic	Pathogenic	PS4_Moderate, PVS1_Very_Strong, PM2_Moderate	12
137	P1121	M	6.63056	Nephroblastoma	Nephroblastoma (Complete necrosis)	REST	NM_005612.5	Chr4:56911172	C	.	.	c.534del	p.Arg179GlufsTer57	2	frameshift	.	het	Paternal	High	Yes	PMID: 42123644	.	Pathogenic	PVS1_Very_Strong, PM2_Moderate	10
138	P1122	F	11	Thyroid carcinoma	Medullary thyroid carcinoma	RET	NM_020975.6	Chr10:43121968	T	C	rs74799832	c.2753T>C	p.Met918Thr	16	missense_variant	.	het	Not done	High	Yes	No	Pathogenic/Likely pathogenic	Pathogenic	PS3_Supporting, PS2_Strong, PM2_Moderate, PM5_Moderate, PM1_Moderate, PP3_Supporting, PP4_Strong	16
139	P2102	M	13	Thyroid carcinoma	Medullary thyroid carcinoma	RET	NM_020975.6	Chr10:43114500	T	C	rs75076352	c.1900T>C	p.Cys634Arg	11	missense_variant	.	het	Not done	High	Yes	No	Pathogenic	Pathogenic	PS4_Moderate, PP1_Suporting, PS3_Supporting, PS1_Strong, PM5_Moderate, PM2_Moderate, PM1_Moderate, PP3_Supporting, PP4_Strong	18
140	P524	F	17	Thyroid carcinoma	Medullary thyroid carcinoma	RET	NM_020975.6	Chr10:43121968	T	C	rs74799832	с.2753T>C	p.Met918Thr	16	missense_variant	.	het	Not done	High	Yes	No	Pathogenic	Pathogenic	PS3_Supporting, PS2_Strong, PM2_Moderate, PM5_Moderate, PM1_Moderate, PP3_Supporting, PP4_Strong	16
141	P240	F	13	Osteosarcoma, pheochromocytoma	Osteosarcoma, Pheochromocytoma	SDHB	NM_003000.3	Chr1:17028611	C	T	rs786203529	c.412G>A	p.Asp138Asn	4	missense_variant	.	het	Not done	High	Yes	No	Likely pathogenic	Likely Pathogenic	PM1_Moderate, PP2_Supporting, PM2_Moderate, PM5_Moderate, PP3_Supporting	8
142	P913	M	7	Renal tumors	Succinate dehydrogenase deficient renal cell carcinoma	SDHB	NM_003000.3	Chr1:17033078	G	A	rs74315366	c.268C>T	p.Arg90Ter	3	stop_gained	0.000004339	het	Not done	High	Yes	No	Pathogenic	Pathogenic	PS4_Moderate, PP1_Supporting, PS3_Supporting, PVS1_Very_Strong, PM2_Moderate	14
143	P180	M	10	Neuroendocrine tumors	Paraganglioma	SDHB	NM_003000.3	Chr1:17033078	G	A	rs74315366	с.268C>T	p.Arg90Ter	3	stop_gained	0.000004339	het	Not done	High	Yes	No	Pathogenic	Pathogenic	PS4_Moderate, PP1_Supporting, PS3_Supporting, PVS1_Very_Strong, PM2_Moderate, PP4_Moderate	16
144	P002	M	13	Neuroendocrine tumors	Paraganglioma	SDHB	NM_003000.3	Chr1:17028599	C	A	rs398122805	c.423+1G>T	.	4	splice_site	.	het	Not done	High	Yes	No	Pathogenic	Pathogenic	PS4_Moderate, PVS1_Very_Strong, PM2_Moderate, PP4_Moderate	14
145	P957	F	16	Other soft-tissue tumors	GIST	SDHB	NM_003000.3	Chr1:17022684	C	T	rs587782604	c.689G>A	p.Arg230His	7	missense_variant	0.00000398	het	Paternal	High	Yes	No	Pathogenic/Likely pathogenic	Likely Pathogenic	PM3_Very_Strong, PM1_Moderate, PP2_Supporting, PM2_Moderate, PM5_Moderate, PP3_Supporting	8
146	P1159	F	14	Renal tumors	Succinate dehydrogenase deficient renal cell carcinoma	SDHB	NM_003000.3	Chr1:17024015	C	A	rs397516836	c.600G>T	p.Trp200Cys	6	missense_variant	.	het	Maternal	High	Yes	No	Pathogenic/Likely pathogenic	Pathogenic	PS4_Strong, PS3_Supporting, PM1_Moderate, PP2_Supporting, PM2_Moderate, PM5_Moderate, PP3_Supporting	13
147	P1546	M	17	Other soft-tissue tumors	GIST	SDHB	NM_003000.3	Chr1:17018960	T	C	.	c.766-2A>G	.	8	splice_site	.	het	Paternal	High	Yes	No	.	Pathogenic	PVS1_Strong, PM2_Moderate	10
148	R745	F	6	Bone tumors	Osteosarcoma	SMARCA4	NM_003072.5	Chr19:10994991	.	GGAG	.	c.1584_1587dup	p.Leu530GlufsTer5	9	frameshift	.	het	Not done	High	No	No	.	Pathogenic	PVS1_Strong, PM2_Moderate	10
149	R707	F	8	Bone tumors	Osteosarcoma	SMARCAL1	NM_014140.4	Chr2:216478216	G	T	rs119473033	c.2542G>T	p.Glu848Ter	17	stop_gained	0.00008302	het	Not done	High	Yes	No	Pathogenic	Pathogenic	PM3_Very_Strong, PS3_Supporting, PVS1_Very_Strong, PM2_Moderate	11
150	R761	F	3	CNS	Athypical terratoid/rhabdoid tumor	SMARCB1	NM_003073.5	Chr22:23816868	C	T	.	c.727C>T	p.Gln243Ter	6	stop_gained	.	het	Not done	High	Yes	No	.	Pathogenic	PVS1_Strong, PM2_Moderate, PP4_Strong	14
151	P1028	F	7	CNS	Athypical terratoid/rhabdoid tumor	SMARCB1	NM_003073.5	Chr22:23793672	.	G	rs1555876140	c.351dup	p.Thr118HisfsTer52	3	frameshift	0.0000006195	het	de novo	High	Yes	No	Pathogenic	Pathogenic	PVS1_Strong, PM2_Moderate, PM6_Supporting, PP4_Strong	15
152	P1312	F	1	CNS	Athypical terratoid/rhabdoid tumor	SMARCB1	NM_003073.5	Chr22:23791780	C	T	rs1060503015	c.118C>T	p.Arg40Ter	2	stop_gained	.	het	de novo	High	Yes	No	Pathogenic	Pathogenic	PVS1_Strong, PS2_Strong, PM2_Moderate, PM6_Supporting, PP4_Strong	19
153	P112	F	1, 10	Medulloblastoma, ovarian tumors	Medulloblastoma, ovarian fibroma	SUFU	NM_016169.4	Chr10:102599437-102599438	AG	.	.	c.917_918del	p.Glu306fs	8	frameshift	.	het	Not done	High	Yes	No	.	Pathogenic	PVS1_Strong, PM2_Moderate, , PP4_Moderate	12
154	R836	F	13	Bone tumors	Osteosarcoma	TP53	NM_000546.6	Chr17:7674881	A	.	.	c.650del	p.Val217GlyfsTer30	6	frameshift	.	het	Not done	High	Yes	No	.	Pathogenic	PVS1_Strong, PM2_Moderate	10
155	R683	M	5	Bone tumors	Osteosarcoma	TP53	NM_000546.6	Chr17:7675088	C	T	rs28934578	c.524G>A	p.Arg175His	5	missense_variant	0.000004337	het	Maternal	High	Yes	https://doi.org/10.21682/2311-1267-2026-13-1-12-23	Pathogenic	Pathogenic	PP3_Strong, PP1_Moderate, PS4_Moderate, PM2_Moderate, PM5_Moderate, PM1_Moderate, PP3_Supporting, PP4_Strong	18
156	R691	M	1, 10	Bone tumor, soft-tissue tumor	Rhadomyosarcoma, osteosarcoma	TP53	NM_000546.6	Chr17:7674238	C	T	rs121912655	c.725G>A	p.Cys242Tyr	7	missense_variant	.	het	Not done	High	Yes	No	Pathogenic/Likely pathogenic	Pathogenic	PP3_Strong, PS4_Moderate, PM2_Moderate, PM5_Moderate, PM1_Moderate, PP3_Supporting, PP4_Strong	16
157	R1030	M	14	Bone tumors	Osteosarcoma	TP53	NM_000546.6	Chr17:7670685	G	A	rs730882029	c.1024C>T	p.Arg342Ter	10	stop_gained	.	het	Not done	High	Yes	No	Pathogenic	Pathogenic	PS4_Moderate, PS3_Supporting, PVS1_Very_Strong, PM2_Moderate, PM1_Moderate	15
158	P18	F	15	Bone tumors	Osteosarcoma	TP53	NM_000546.6	Chr17:7675088	C	T	rs28934578	c.524G>A	p.Arg175His	5	missense_variant	0.000004337	het	Maternal	High	Yes	https://doi.org/10.21682/2311-1267-2026-13-1-12-23	Pathogenic	Pathogenic	PP3_Strong, PP1_Moderate, PS4_Moderate, PM2_Moderate, PM5_Moderate, PM1_Moderate, PP3_Supporting, PP1_Supporting, PP4_Strong	18
159	P204	F	15	Bone tumors	Osteosarcoma	TP53	NM_000546.6	Chr17:7673704	G	A	rs121913344	c.916C>T	p.Arg306Ter	8	stop_gained	0.0000006196	het	Not done	High	Yes	https://doi.org/10.21682/2311-1267-2026-13-1-12-23	Pathogenic	Pathogenic	PS4_Moderate, PP1_Supporting, PS3_Supporting, PVS1_Very_Strong, PM2_Moderate, PM1_Moderate, PP4_Strong	20
160	P728	M	1	Soft-tissue sarcomas	Rhabdomyosarcoma, osteosarcoma	TP53	NM_000546.6	Chr17:7675119	G	A	rs730882001	c.493C>T	p.Gln165Ter	5	stop_gained	.	het	Maternal	High	Yes	https://doi.org/10.21682/2311-1267-2026-13-1-12-23	Pathogenic	Pathogenic	PS4_Moderate, PVS1_Very_Strong, PM2_Moderate, PM1_Moderate, PP4_Strong	18
161	R693	M	3	Soft-tissue sarcomas	Rhabdomyosarcoma	TP53	NM_000546.6	Chr17:7674879	C	T	rs878854072	c.652G>A	p.Val218Met	6	missense_variant	.	het	Not done	High	Yes	No	Pathogenic(2); Likely pathogenic(1); Uncertain significance(1)	Pathogenic	PS3_Supporting, PS2_Strong, PM2_Moderate, PM5_Moderate, PP3_Moderate	11
162	P692	M	4	Soft-tissue sarcomas	Rhabdomyosarcoma	TP53	NM_000546.6	Chr17:7675139	C	G	rs587782144	c.473G>C	p.Arg158Pro	5	missense_variant	.	het	Not done	High	Yes	No	Pathogenic/Likely pathogenic	Pathogenic	PS3_Strong, PS4_Moderate, PM2_Moderate, PM5_Moderate, PM1_Moderate, PP3_Supporting	13
163	P1051	F	0	CNS	Chorioid plexus carcinoma	TP53	NM_000546.6	Chr17:7674944	C	G	rs483352697	c.587G>C	p.Arg196Pro	6	missense_variant	.	het	Not done	High	Yes	No	Pathogenic/Likely pathogenic	Pathogenic	PS3_Strong, PS4_Moderate, PM2_Moderate, PM5_Moderate, PM1_Moderate, PP3_Supporting, PP4_Strong	17
164	P1148	M	15	CNS	Chorioid plexus carcinoma	TP53	NM_000546.6	Chr17:7674944	C	T	rs483352697	c.587G>A	p.Arg196Gln	6	missense_variant	0.00001053	het	Paternal	High	Yes	https://doi.org/10.21682/2311-1267-2026-13-1-12-23	Uncertain significance	Pathogenic	PM2_Moderate, PM5_Moderate, PM1_Moderate, PP3_Supporting, PP4_Strong	11
165	P42	F	2, 14	Osteosarcoma, nephroblastoma	Nephroblastoma, osteosarcoma	TP53	NM_000546.6	Chr17:7674900	T	G	rs1060501198	c.631A>C	p.Thr211Pro	6	missense_variant	.	het	Paternal	High	Yes	No	Pathogenic(1); Uncertain significance(1)	Pathogenic	PS3_Strong, PM2_Moderate, PM5_Moderate, PM1_Moderate, PP3_Supporting, PP5_Supporting, PP4_Strong	16
166	P62	F	0, 16	Rhabdomyosarcoma, hepatic tumor	Rhabdomyosarcoma, hepatocellular carcinoma	TP53	NM_000546.6	Chr17:7676381	C	T	rs1131691003	c.96+1G>A	.	6	splice_site	.	het	Not done	High	Yes	https://doi.org/10.21682/2311-1267-2026-13-1-12-23	Likely pathogenic	Pathogenic	PS4_Moderate, PVS1_Very_Strong, PM2_Moderate	12
167	P1549	M	4	Soft-tissue sarcomas	Rhabdomyosarcoma	TP53	NM_000546.6	Chr17:7675088	C	T	rs28934578	c.524G>A	p.Arg175His	5	missense_variant	0.000004337	het	Not done	High	Yes	https://doi.org/10.21682/2311-1267-2026-13-1-12-23	Pathogenic	Pathogenic	PS3_Strong, PP1_Moderate, PS4_Moderate, PM2_Moderate, PM5_Moderate, PM1_Moderate, PP3_Supporting	15
168	P1620	F	15	Bone tumors	Chondrosarcoma	TP53	NM_000546.6	Chr17:7673803	G	A	rs121913343	c.817C>T	p.Arg273Cys	8	missense_variant	0.000003718	het	Not done	High	Yes	No	Pathogenic/Likely pathogenic	Pathogenic	PS3_Strong, PS4_Moderate, PP1_Supporting, PM2_Moderate, PM5_Moderate, PM1_Moderate, PP3_Supporting	14
169	R868	F	2	Soft-tissue sarcomas	Rhabdomyosarcoma	TP53	NM_000546.6	Chr17:7674230	C	T	rs28934575	c.733G>A	p.Gly245Ser	7	missense_variant	0.000003098	het	Not done	High	Yes	No	Pathogenic	Pathogenic	PS3_Strong, PP4_Moderate, PS4_Moderate, PM2_Moderate, PM5_Moderate, PP3_Supporting, PP4_Strong	15
170	P1623	F	16	Bone tumors	Osteosarcoma	TP53	NM_000546.6	Chr17:7673803	G	A	rs121913343	c.817C>T	p.Arg273Cys	8	missense_variant	.	het	Maternal	High	Yes	https://doi.org/10.21682/2311-1267-2026-13-1-12-23	Pathogenic/Likely pathogenic	Pathogenic	PS3_Strong, PS4_Moderate, PP1_Supporting, PM2_Moderate, PM5_Moderate, PM1_Moderate, PP3_Supporting, PP1_Supporting, PP4_Strong	18
171	P814	M	1	Nephroblastoma	Nephroblastoma (Epithelial)	TRIM28	NM_005762.3	Chr19:58549756	CT	.	.	c.2004_2005del	p.Cys669ProfsTer5	14	frameshift	.	het	de novo	High	Yes	PMID: 42123644	.	Pathogenic	PVS1_Very_Strong, PM2_Moderate, PM6_Supporting	11
172	P354	M	2	Nephroblastoma	Nephroblastoma (Mixed)	TRIM28	NM_005762.3	Chr19:58550217	ACAGCTCCCC	.	.	c.2268_2277del	p.Ser756fs	16	frameshift	.	het	Paternal	High	Yes	PMID: 42123644	.	Pathogenic	PVS1_Moderate, PM2_Moderate	10
173	P106	M	3	Nephroblastoma	Nephroblastoma (Mixed)	TRIM28	NM_005762.3	Chr19:58548354	G	T	.	c.1162G>T	p.Glu388Ter	8	stop_gained	.	het	Not done	High	Yes	PMID: 42123644	.	Pathogenic	PVS1_Very_Strong, PM2_Moderate	10
174	P134	F	0.5	Nephroblastoma	Nephroblastoma (Mixed)	TRIM28	NM_005762.3	Chr19:58547714	G	A	.	c.839+1G>A	.	5	splice_site	.	het	Not done	High	Yes	PMID: 42123644	Likely pathogenic	Pathogenic	PVS1_Very_Strong, PM2_Moderate, PP5_Supporting	11
175	P001	F	7	Neuroendocrine tumors	Pheochromacytoma	VHL	NM_000551.4	Chr3:10149805	G	A	rs730882035	c.482G>A	p.Arg161Gln	3	missense_variant	0.0000006195	het	Maternal	High	Yes	No	Pathogenic	Pathogenic	PP1_Very_Strong, PS3_Supporting, PS2_Strong, PM2_Moderate, PM5_Moderate, PP1_Supporting	10
176	P1019	M	13	Neuroendocrine tumors	Pheochromacytoma	VHL	NM_000551.4	Chr3:10149823	G	A	rs730882035	c.500G>A	p.Arg167Gln	3	missense_variant	0.0000006195	het	Paternal	High	Yes	No	Pathogenic	Pathogenic	PS4_Strong, PS3_Supporting, PM1_Moderate, PP2_Supporting, PM2_Moderate, PM5_Moderate, PP3_Supporting, PP1_Supporting	14
177	P1318	F	11	Neuroendocrine tumors	Pheochromocytoma	VHL	NM_000551.4	Chr3:10142085	A	G	rs786202787	c.238A>G	p.Ser80Gly	1	missense_variant	.	het	Not done	High	Yes	No	Pathogenic/Likely pathogenic	Pathogenic	PS2_Strong, PM1_Moderate, PP2_Supporting, PM2_Moderate, PM5_Moderate, PP3_Supporting	12
178	R1014	F	1	Nephroblastoma	Nephroblastoma (Focal anaplasia)	WT1	NM_024426.6	Chr11:32392717	G	A	rs121907906	c.1303C>T	p.Arg435Ter	8	stop_gained	.	het	Not done	High	Yes	PMID: 42123644	Pathogenic	Pathogenic	PS4_Moderate, PVS1_Very_Strong, PM2_Moderate, PP4_Moderate	14
179	P1126	M	1.00278	Nephroblastoma	Nephroblastoma (Non-anaplastic)	WT1	NM_024426.6	Chr11:32392671	T	C	rs1851851609	c.1349A>G	p.His450Arg	8	missense_variant	.	het	Not done	High	Yes	PMID: 42123644	Pathogenic(1); Uncertain significance(1)	Pathogenic	PS2_Strong, PM2_Moderate, PM5_Moderate, PM1_Moderate, PP3_Supporting, PP4_Moderate	13
180	P612	F	2.25	Nephroblastoma	Nephroblastoma (Blastemal)	WT1	NM_024426.6	Chr11:32396401	G	A	rs1423753702	c.1120C>T	p.Arg374Ter	6	stop_gained	0.000001859	het	Not done	High	Yes	PMID: 42123644	Pathogenic	Pathogenic	PS4_Moderate, PVS1_Very_Strong, PM2_Moderate, PP4_Moderate	14
181	P639	F	0.325	Nephroblastoma	Nephroblastoma (Regressive)	WT1	NM_024426.6	Chr11:32392717	G	A	rs121907906	c.1303C>T	p.Arg435Ter	7	stop_gained	.	het	Not done	High	Yes	PMID: 42123644	Pathogenic	Pathogenic	PVS1_Very_Strong, PM2_Moderate, PP4_Moderate	12
182	P438	F	0.85	Nephroblastoma	Nephroblastoma (Diffuse anaplasia)	WT1	NM_024426.6	Chr11:32396278	T	.	.	c.1243del	p.Met415CysfsTer39	6	frameshift	.	het	Not done	High	Yes	PMID: 42123644	.	Pathogenic	PVS1_Very_Strong, PM2_Moderate, PP4_Moderate	12
183	P333	F	2	Nephroblastoma	Nephroblastoma (Stromal)	WT1	NM_024426.6	Chr11:32392032	G	A	rs121907909	c.1387C>T	p.Arg463Ter	8	stop_gained	0.0000006197	het	Not done	High	Yes	PMID: 42123644	Pathogenic	Pathogenic	PVS1_Very_Strong, PS2_Strong, PM2_Moderate, PP4_Moderate	16
184	P1165	M	1	Nephroblastoma	Nephroblastoma (Stromal)	WT1	NM_024426.6	Chr11:32392717	G	A	rs121907906	c.1303C>T	p.Arg435Ter	8	stop_gained	.	het	Not done	High	Yes	PMID: 42123644	Pathogenic	Pathogenic	PS4_Moderate, PVS1_Very_Strong, PM2_Moderate, PP4_Moderate	14
185	P1271	M	1	Nephroblastoma	Nephroblastoma (Stromal)	WT1	NM_000378.6	Chr11:32434772	G	A	.	c.589C>T	p.Gln197Ter	1	stop_gained	.	het	Not done	High	Yes	PMID: 42123644	Pathogenic	Pathogenic	PS4_Moderate, PVS1_Very_Strong, PP5_Supporting, PP4_Moderate	13
186	P264	M	1	Nephroblastoma	Nephroblastoma (Epithelial)	WT1	NM_000378.6	Chr11:32417641	G	A	rs547775568	c.901C>T	p.Gln301Ter	4	stop_gained	0.0000006197	het	de novo	High	Yes	PMID: 42123644	Likely pathogenic	Pathogenic	PS4_Moderate, PVS1_Very_Strong, PM2_Moderate, PM6_Supporting, PP4_Moderate	15

## Sheet: Лист1
			Sample ID	I. Family history
	P1576	Healthy mutation carrier	R305	0
	P121	1	R326	0
	P682	Healthy mutation carrier	R333	0
	P321	1	R348	0
	P103	Healthy mutation carrier	R360	0
	R740	Healthy mutation carrier	R364	0
	P682	Healthy mutation carrier	R368	0
	P190	1	R376	0
	P69	1	R685	0
	P88	1	R459	0
	P488	Healthy mutation carrier	R478	0
	P1223	Healthy mutation carrier	P708	0
	P1137	1	P1168	0
	P103	Healthy mutation carrier	R203	0
	P488	Healthy mutation carrier	R293	0
	P627	Healthy mutation carrier	R691	0
	P132	1	R1025	0
	P268	1	R238	0
	P1451	1	P728	Healthy mutation carrier
	P498	1	P495	0
	P488	Healthy mutation carrier	R332	0
	P103	Healthy mutation carrier	P316	0
	P3	1	R427	0
	P464	1	R453	0
	P121	1	P1049	1
	P1121	Healthy mutation carrier	P3	1
	P957	Healthy mutation carrier	P7	0
	P1159	Healthy mutation carrier	P12	0
	P1546	Healthy mutation carrier	P28	0
	R683	1	P31	0
	P18	1	R713	0
	P728	Healthy mutation carrier	R645	0
	P1148	Healthy mutation carrier	R730	0
	P42	1	P37	0
	P1623	1	P41	0
	P354	Healthy mutation carrier	R789	0
	P001	1	R804	0
	P1019	1	P131	0
			P120	0
			P58	0
			R370	0
			P42	1
			P59	0
			R737	0
			R796	0
			R806	0
			R808	0
			R821	0
			P62	0
			R826	0
			R827	0
			R844	0
			R854	0
			P124	0
			R860	0
			R862	0
			R863	0
			R865	0
			R869	0
			P800	0
			R874	0
			R875	0
			R877	0
			R879	0
			P112	0
			R896	0
			R897	0
			P602	1
			R900	0
			P937	0
			R904	0
			P1103	0
			P240	0
			R910	0
			R911	0
			R913	0
			R915	0
			R916	0
			R917	0
			R918	0
			R920	0
			P975	0
			R924	0
			R925	0
			R927	0
			R929	0
			R931	0
			P685	0
			P4	0
			P377	0
			P1102	0
			P1151	0
			P1247	0
			P485	0
			P998	0
			P574	0
			P580	0
			P584	0
			P609	0
			R1172	0
			P657	0
			P1140	0
			P814	0
			P699	0
			P719	0
			R914	0
			P824	0
			R813	0
			R880	0
			R1047	0
			P867	0
			P930	0
			R1014	0
			P834	0
			R1176	0
			R820	0
			P920	0
			P612	0
			P956	0
			P682	Healthy mutation carrier
			P669	ND
			R1063	0
			P977	0
			P438	0
			P444	0
			P354	Healthy mutation carrier
			R1009	0
			R815	0
			P1060	0
			P1075	0
			R839	0
			P1139	0
			R832	0
			P202	0
			R785	0
			P1036	0
			P106	0
			R794 (R665)	0
			P22	1
			P8	0
			P1165	0
			P134	0
			P1169	0
			P1443	0
			P1187	0
			P1271	0
			P944	0
			P1182	0
			P1164	0
			R377	0
			R509	0
			R145	ND
			R331	0
			R334	0
			P1281	0
			P1347	0
			P1495	0
			P1500	0
			R372	0
			P1553	0
			P1555	0
			P1579	0
			P1589	0
			R384	0
			P1613	0
			P1626	0
			P1627	0
			P1632	0
			P1641	0
			P1686	ND
			P129	0
			R779	0
			R335	ND
			R956	0
			R842	0
			R836	0
			R838	0
			R830	0
			R849	0
			R859	0
			R864	0
			R1053	0
			R1003	0
			R675	0
			R889	0
			R885	0
			R902	0
			R1036	0
			R978	0
			R725	0
			R993	0
			R991	0
			R948	0
			R950	0
			R989	0
			R676	1
			R687	0
			R680	0
			R707	0
			R1073	0
			R729	0
			R998	0
			R740	Healthy mutation carrier
			R987	0
			R749	0
			R1030	0
			R1033	0
			R1092	0
			R1086	0
			R1046	0
			R1089	0
			R1055	0
			R990	0
			R1002	0
			R1016	0
			R1010	0
			R1032	0
			R363д	0
			R988	0
			R1066	0
			R711	0
			R1019	0
			R1072	0
			R1020	0
			R1044	0
			R761	0
			P115	0
			P117	0
			P122	0
			R773	1
			R669	0
			P332	0
			R697	0
			R700	0
			R745	0
			R748	0
			R750	0
			R1132	0
			R981	0
			R983	0
			R1100	0
			R977	0
			R1134	0
			R1143	0
			R1144	0
			R1145	0
			R1179	0
			R1182	0
			R694	0
			R712	0
			R739	0
			R747	0
			R788	0
			R908	0
			R805	0
			R831	0
			R946	0
			R951	0
			R954	0
			R957	0
			R958	0
			R970	0
			R972	0
			R982	0
			R1095	0
			R1109	0
			R1133	0
			R1136	0
			R1138	0
			R1160	0
			R674	1
			R824	0
			R798	0
			R1064	0
			R870	0
			R873	0
			R959	0
			R857	1
			R717	0
			R751	0
			R1006	0
			R1000	0
			P885	0
			P1099	0
			R855д	0
			P60	0
			P87	0
			R883	0
			R898	0
			P116	0
			R901	0
			P151	0
			P170	0
			P174	0
			P176	0
			P243	0
			P262	0
			R905	0
			P342	0
			P344	0
			P346	0
			P450	0
			P601	0
			P606	0
			P664	0
			R907	1
			P386	0
			P839	0
			P811	0
			P889	0
			R684	0
			R693	0
			R787	0
			R825	0
			R833	0
			R923	0
			P197	0
			R888	0
			R895	0
			R996	0
			P939	0
			R696	0
			R744	0
			R955	0
			R963	0
			R1108	0
			P1031	0
			P1058	0
			P1062	0
			P692	0
			P1549	0
			P1185	0
			P1191	0
			P1243	0
			R932	0
			P618	0
			P1621	0
			P1456	0
			P331	0
			P807	0
			P590	0
			P368	0
			P372	0
			P1471	0
			P640	0
			P1620	0
			P467	1
			P525	0
			P616	0
			P665	0
			P683	0
			R469	0
			P722	0
			P732	0
			P790	1
			P855	0
			P912	0
			P945	0
			P959	0
			R769	0
			R771	0
			R772	0
			R778	0
			P943	0
			P927	0
			P819	0
			R834	0
			R1068	0
			R891	0
			R1007	0
			R999	0
			R1018	0
			R1057	0
			R1041	0
			P960	0
			R994	0
			R1004	0
			R1079	0
			R1038	0
			R1042	0
			R1049	0
			R995	0
			R710	0
			P968	0
			P177	0
			P1005	0
			P1028	0
			P367	0
			P496	0
			P532	0
			P875	0
			P804	0
			P837	0
			P847	0
			P886	0
			P970	0
			P1127	0
			P506	0
			P952	0
			P1004	0
			P1022	0
			P1177	0
			P1194	0
			P1040	0
			P1051	0
			P1053	1
			P1114	0
			P1148	Healthy mutation carrier
			P1176	0
			P1351	0
			P1369	0
			P1431	0
			P1451	1
			P365	1
			R1026	0
			P466	1
			P802	0
			P343	0
			P780	0
			P378	0
			R1015	0
			P1368	0
			P751	0
			P1591	1
			P979	0
			R704	0
			P451	0
			P1189	0
			P494	0
			P1265	0
			P1142	0
			P510	0
			P1186	0
			P552	0
			P1220	0
			P1251	0
			P1552	0
			P1597	0
			P392	0
			R799	1
			R876	1
			P207	0
			P208	0
			P215	0
			R683	1
			R1075	1
			P18	1
			P366	0
			P204	1
			P503	0
			P397	0
			P403	0
			P291	0
			P617	0
			P638	0
			P1571	1
			P808	0
			R1005 (R757)	1
			P911	0
			P969	0
			P978	0
			P983	0
			P1050	0
			P1063	0
			P1079	0
			P1407	0
			R701	0
			P35	1
			P91	0
			P102	1
			P132	1
			P263	0
			R856	0
			R868	1
			P1041	1
			R1040	0
			P1223	Healthy mutation carrier
			P1493	1
			P001	1
			P1019	1
			P1116	0
			P1118	0
			P1119	0
			R699	0
			P146	0
			P206	0
			P1029	0
			P1025	0
			P576	1
			P727	0
			P180	0
			P400	0
			P409	0
			P424	0
			P554	0
			P002	0
			P562	0
			P448	0
			P632	0
			P684	0
			R759	1
			R1043	1
			P690	0
			P754	0
			P706	0
			P707	0
			P53	1
			P781	0
			P203	0
			P818	0
			P178	0
			P835	0
			P857	0
			P1010	0
			P899	0
			P1023	0
			P910	0
			P921	0
			P932	0
			P213	0
			P936	0
			P953	0
			P997	0
			P984	0
			P989	0
			P1017	0
			P1032	0
			P1039	0
			P1501	0
			P1532	0
			P1178	0
			P268	1
			P488	Healthy mutation carrier
			P668	0
			P1349	0
			P539	1
			P1047	0
			P1061	0
			P888	1
			P853	0
			P896	0
			P906	0
			P1376	0
			P555	0
			P777	0
			P985	0
			R709	0
			P1033	0
			P1035	0
			P962	1
			P573	0
			P1137	1
			P1001	0
			P391	0
			P379	0
			P103	Healthy mutation carrier
			P81	1
			P96	0
			P318	1
			P321	1
			P348	1
			P374	1
			P121	1
			P724	1
			P833	1
			P783	0
			P784	0
			P856	0
			P913	0
			P630	0
			P267	0
			P713	ND
			P714	0
			P716	0
			P1159	Healthy mutation carrier
			P1162	0
			P1472	0
			P1122	0
			P69	1
			P88	1
			P104	1
			R689	1
			P319	0
			P384	1
			P385	1
			P394	1
			P561	1
			P600	1
			P688	1
			P689	1
			P1110	0
			P1492	0
			P242	0
			P1682	0
			P778	1
			P792	1
			P821	0
			P905	0
			P873	1
			P908	1
			P750	0
			P935	1
			P107	1
			P363	0
			P710	0
			P340	0
			P627	Healthy mutation carrier
			P608	1
			P791	1
			P836	1
			P845	1
			P949	1
			P950	1
			P982	1
			P313	0
			P534	0
			P974	0
			P1027	1
			P1287	0
			P190	1
			P266	0
			P1665	0
			P305	0
			P49	0
			P564	0
			P931	0
			P934	0
			P1181	0
			P1308	0
			R253	0
			R199	0
			P1614	0
			R231	0
			R198	0
			R144	0
			R207	0
			R223	0
			R284	0
			R286	0
			R287	0
			R294	0
			R314	0
			R251	0
			R403	0
			R379	0
			R401	0
			R218	0
			R394	0
			R439	0
			R573	0
			R651	0
			R587	0
			R269	0
			R254	0
			R255	0
			R256	0
			R219	0
			R361	0
			R390	0
			R438	0
			R614	0
			R5	0
			R549	0
			R339	0
			R289	0
			R297	0
			R148	0
			R268	0
			R273	0
			R153	0
			R209	0
			R224	0
			R262	0
			R240	0
			R249	0
			R247	0
			R146	0
			R206	0
			R211	0
			R236	0
			R278	0
			R290	0
			R320	0
			R267	0
			R29b	0
			R329	0
			R57	0
			R276	0
			R373	0
			R92b	0
			R382	0
			R204	0
			R134	0
			R408	0
			R434	0
			R435	0
			R437	0
			R436	0
			R98b	0
			R420	0
			R517	0
			R585	0
			P527	0
			R235	0
			R245	0
			R243	0
			R212	0
			R264	0
			R157	0
			R217	0
			R241	0
			R248	0
			R38b	0
			R35b	0
			R244	0
			R225	0
			R213	0
			R259	0
			R190	0
			R215	0
			R246	0
			R210	0
			R228	0
			R609	0
			R449	0
			R590	0
			R584	0
			R581	0
			R588	0
			R571	0
			R570	0
			R572	0
			R579	0
			R576	0
			R258	0
			R263	0
			R625	0
			R628	0
			P1598	0
			R608	0
			R575	0
			R342	0
			R349	0
			R402	0
			R424	0
			R447	0
			R464	0
			R46b	0
			R493	0
			R494	0
			R536	0
			R537	0
			R561	0
			R562	0
			R582	0
			R500	0
			R610	0
			R455	0
			R479	0
			R452	0
			P179	0
			P193	0
			P475	0
			P454	0
			P595	0
			P694	0
			P723	0
			P872	0
			R1058	0
			P1006	0
			P1112	0
			P933	0
			P957	Healthy mutation carrier
			P13	0
			P272	0
			P1546	Healthy mutation carrier
			P507	0
			P637	0
			P1541	0
			P1576	Healthy mutation carrier
			P383	1
			P1046	0
			P1086	0
			P1087	0
			P1107	0
			P711	0
			R1177	0
			P1121	Healthy mutation carrier
			P1125	0
			P1252	0
			P1444	0
			P1147	0
			P287	0
			P782	0
			P799	0
			P1094	0
			P827	0
			P464	1
			P1014	0
			P942	0
			P817	0
			P964	0
			P859	0
			R728	0
			R1094	0
			R1098	0
			R1087	0
			R1060	0
			R871	0
			R894	0
			R670	1
			R933	0
			R935	0
			R961	0
			R1146	0
			P311	0
			R1117	0
			P1516	0
			R776	0
			P560	0
			P994	1
			P619	0
			P635	0
			P639	0
			P1311	0
			P1312	0
			P670	ND
			P712	0
			P715	0
			P24	0
			P1337	0
			R1051	0
			R1054	0
			P1198	0
			P1034	1
			P478	0
			P521	0
			P1101	0
			P2102	0
			R1001	0
			P524	0
			P333	0
			P289	0
			R774	0
			P1623	1
			R230	1
			R630	0
			R633	1
			P498	1
			R846	0
			R847	0
			P1537	1
			P125	0
			P304	1
			P105	0
			P981	0
			P1024	0
			P119	0
			R695	0
			P95	0
			P1126	0
			R677	0
			P948	0
			P1	0
			R926	1
			P575	1
			P472	0
			P407	0
			P1021	0
			R819	0
			R829	0
			P1193	0
			P1218	0
			P1232	0
			P1263	0
			P118	0
			P1297	0
			P1330	0
			P1570	0
			P1640	0
			P264	Healthy mutation carrier
			R647	0
			R465	0
			P1318	0
			P520	0
			P1184	0
